# Supplementary material for: A prognostic model of idiopathic pulmonary fibrosis constructed based on macrophage and mitochondria-related genes
Source: BMC Pulm Med. 2024 Apr 12;24:176. doi: 10.1186/s12890-024-02976-0 (PMC11015635; doi:10.1186/s12890-024-02976-0)
Supplement: Supplementary file 1 — Supplementary Material 1: The clinical characteristics of the IPF patients in GSE27957. [file 12890_2024_2976_MOESM1_ESM.xls]

## Sheet: Supplementary Table 2
Table S3. The 4,791 DEGs between the IPF and control groups in the GSE28042 dataset
	GeneSymbol	logFC	AveExpr	t	P.Value	adj.P.Val	B	change	Symbols
LOC399900	LOC399900	2.61365	6.36948	11.3178	2.71497e-19	5.05364e-15	33.0015	Up	LOC399900
FOS	FOS	2.85627	14.5134	11.0607	9.46641e-19	8.81039e-15	31.8136	Up	FOS
JUN	JUN	2.29956	11.5494	10.3152	3.61477e-17	1.87302e-13	28.3427	Up	JUN
RHOB	RHOB	1.72403	7.10782	10.2932	4.02497e-17	1.87302e-13	28.2401	Up	RHOB
SPRYD5	SPRYD5	-2.56564	3.01526	-10.1583	7.80227e-17	2.90463e-13	27.6085	Down	SPRYD5
THSD7A	THSD7A	-1.48925	1.83241	-9.33944	4.36534e-15	1.35427e-11	23.7626	Down	THSD7A
IL4	IL4	-2.39365	5.07537	-9.02918	2.00492e-14	5.33137e-11	22.3039	Down	IL4
CCR3	CCR3	-2.28584	6.57491	-9.00138	2.29815e-14	5.34723e-11	22.1732	Down	CCR3
ZBTB7B	ZBTB7B	0.661925	9.47528	8.89754	3.82567e-14	7.91234e-11	21.6854	Up	ZBTB7B
JUNB	JUNB	1.21638	14.9418	8.86733	4.43659e-14	8.07683e-11	21.5435	Up	JUNB
DUSP1	DUSP1	2.07224	14.1106	8.85243	4.77302e-14	8.07683e-11	21.4736	Up	DUSP1
TRIM53P	TRIM53P	-2.06843	1.91063	-8.72901	8.7402e-14	1.33424e-10	20.8943	Down	TRIM53P
NACC2	NACC2	0.96336	11.4882	8.71593	9.31832e-14	1.33424e-10	20.833	Up	NACC2
SOCS3	SOCS3	2.03752	11.4518	8.60418	1.61037e-13	2.0557e-10	20.3091	Up	SOCS3
ENPP3	ENPP3	-1.67026	4.21198	-8.5984	1.65658e-13	2.0557e-10	20.282	Down	ENPP3
CPA3	CPA3	-2.25517	7.14497	-8.57177	1.88706e-13	2.19535e-10	20.1572	Down	CPA3
UGT2B7	UGT2B7	-1.61833	1.92316	-8.53988	2.20543e-13	2.41482e-10	20.0079	Down	UGT2B7
NRCAM	NRCAM	-2.01549	3.32839	-8.45788	3.29239e-13	3.4047e-10	19.6241	Down	NRCAM
ALDH4A1	ALDH4A1	0.743896	9.26645	8.38504	4.69792e-13	4.46908e-10	19.2835	Up	ALDH4A1
STAC3	STAC3	1.07197	7.18306	8.38056	4.80185e-13	4.46908e-10	19.2626	Up	STAC3
TRIM49	TRIM49	-2.39708	3.926	-8.28443	7.67232e-13	6.8006e-10	18.8136	Down	TRIM49
MS4A2	MS4A2	-2.55283	6.47713	-8.12413	1.67331e-12	1.41577e-09	18.0665	Down	MS4A2
TRPM6	TRPM6	-2.75406	3.93521	-7.95689	3.7653e-12	3.04728e-09	17.2894	Down	TRPM6
ZNF107	ZNF107	-0.915863	8.70615	-7.85827	6.06655e-12	4.70511e-09	16.8324	Down	ZNF107
PTK6	PTK6	1.02264	6.18838	7.8214	7.24855e-12	5.39698e-09	16.6619	Up	PTK6
ZNF91	ZNF91	-1.0463	9.88249	-7.80075	8.00797e-12	5.73309e-09	16.5664	Down	ZNF91
CACNG6	CACNG6	-2.32306	5.98732	-7.74775	1.03393e-11	7.03162e-09	16.3216	Down	CACNG6
GATA2	GATA2	-1.66204	6.79456	-7.74303	1.05773e-11	7.03162e-09	16.2998	Down	GATA2
ZNF697	ZNF697	0.944577	5.51259	7.6995	1.30434e-11	8.37204e-09	16.0989	Up	ZNF697
PTAR1	PTAR1	-0.539783	12.2662	-7.61751	1.93443e-11	1.20025e-08	15.7213	Down	PTAR1
C1orf186	C1orf186	-1.46344	6.68645	-7.54438	2.7472e-11	1.64956e-08	15.3852	Down	C1orf186
MMP19	MMP19	1.16038	6.01372	7.52753	2.97816e-11	1.70935e-08	15.3079	Up	MMP19
BANK1	BANK1	-0.989796	10.7526	-7.52125	3.06913e-11	1.70935e-08	15.2791	Down	BANK1
SLC45A3	SLC45A3	-1.40141	8.72236	-7.51766	3.12226e-11	1.70935e-08	15.2626	Down	SLC45A3
HDC	HDC	-2.26253	9.43817	-7.42796	4.79463e-11	2.54992e-08	14.8517	Down	HDC
NOL3	NOL3	0.688303	10.2058	7.40456	5.36122e-11	2.77205e-08	14.7447	Up	NOL3
CLK4	CLK4	-0.620345	10.1492	-7.36297	6.53695e-11	3.28862e-08	14.5547	Down	CLK4
KIT	KIT	-1.0321	5.11957	-7.35609	6.75472e-11	3.30875e-08	14.5234	Down	KIT
DKFZp761E198	DKFZp761E198	1.12031	7.55992	7.34442	7.141e-11	3.40827e-08	14.4701	Up	DKFZp761E198
LOC157562	LOC157562	-0.782857	8.58341	-7.32668	7.77041e-11	3.61596e-08	14.3892	Down	LOC157562
TRIM7	TRIM7	0.861946	9.85249	7.30916	8.44568e-11	3.83434e-08	14.3093	Up	TRIM7
TMEM88	TMEM88	0.891739	7.79795	7.27281	1.0039e-10	4.44919e-08	14.1438	Up	TMEM88
CDK5RAP2	CDK5RAP2	-0.38586	10.6064	-7.25332	1.10126e-10	4.76719e-08	14.0551	Down	CDK5RAP2
SGPL1	SGPL1	0.469899	6.53419	7.24341	1.15427e-10	4.88311e-08	14.0101	Up	SGPL1
RHOU	RHOU	0.827517	7.63823	7.16943	1.63908e-10	6.77995e-08	13.6743	Up	RHOU
KAT6A	KAT6A	-0.429024	11.8071	-7.11791	2.09124e-10	8.46224e-08	13.4409	Down	KAT6A
TRAF5	TRAF5	-0.700716	11.8081	-7.10522	2.22039e-10	8.79368e-08	13.3836	Down	TRAF5
BACH2	BACH2	-0.987557	8.79777	-7.05513	2.81232e-10	1.0906e-07	13.1572	Down	BACH2
RSPH3	RSPH3	0.562152	9.83421	7.01585	3.38371e-10	1.2854e-07	12.9801	Up	RSPH3
ZNF573	ZNF573	-0.618415	11.2285	-7.00125	3.62428e-10	1.34925e-07	12.9144	Down	ZNF573
ZNF397	ZNF397	-0.800162	8.95573	-6.98235	3.96106e-10	1.44571e-07	12.8293	Down	ZNF397
ITGA7	ITGA7	0.901226	9.25624	6.96557	4.28593e-10	1.5342e-07	12.7538	Up	ITGA7
HBQ1	HBQ1	-2.82744	9.71035	-6.95948	4.41026e-10	1.54892e-07	12.7265	Down	HBQ1
FAM20A	FAM20A	1.91348	5.16522	6.9449	4.72275e-10	1.62795e-07	12.6609	Up	FAM20A
SLC30A1	SLC30A1	0.54689	9.19728	6.93217	5.01331e-10	1.69669e-07	12.6038	Up	SLC30A1
CLC	CLC	-2.59107	8.88846	-6.91086	5.53998e-10	1.81717e-07	12.5081	Down	CLC
ZNF594	ZNF594	-0.797916	6.8361	-6.90991	5.56455e-10	1.81717e-07	12.5039	Down	ZNF594
ASGR2	ASGR2	0.916333	12.6507	6.90384	5.72517e-10	1.83738e-07	12.4767	Up	ASGR2
TMEM107	TMEM107	1.45065	8.65144	6.89307	6.02133e-10	1.87891e-07	12.4284	Up	TMEM107
PHLDA3	PHLDA3	0.994987	6.41254	6.89183	6.05643e-10	1.87891e-07	12.4228	Up	PHLDA3
NBEA	NBEA	-0.815931	6.3376	-6.85362	7.24157e-10	2.1995e-07	12.2517	Down	NBEA
ZNF516	ZNF516	0.695544	10.7123	6.85065	7.34277e-10	2.1995e-07	12.2385	Up	ZNF516
IQSEC2	IQSEC2	0.749109	8.87014	6.84772	7.4443e-10	2.1995e-07	12.2253	Up	IQSEC2
C1orf150	C1orf150	-1.04133	1.86432	-6.83355	7.95346e-10	2.31062e-07	12.162	Down	C1orf150
HRH4	HRH4	-2.01593	3.23783	-6.83047	8.06868e-10	2.31062e-07	12.1482	Down	HRH4
GXYLT1	GXYLT1	-0.825797	6.99071	-6.78568	9.94376e-10	2.77001e-07	11.9483	Down	GXYLT1
HBA2	HBA2	-2.5285	16.0712	-6.7851	9.97049e-10	2.77001e-07	11.9457	Down	HBA2
ZNF578	ZNF578	-0.630366	7.02394	-6.77852	1.02809e-09	2.81423e-07	11.9163	Down	ZNF578
SATB1	SATB1	-0.637696	12.3758	-6.76462	1.09687e-09	2.95899e-07	11.8544	Down	SATB1
CDK5	CDK5	0.485859	10.4119	6.75941	1.12379e-09	2.98831e-07	11.8312	Up	CDK5
ARID5B	ARID5B	0.670091	7.9741	6.74983	1.17499e-09	3.03714e-07	11.7885	Up	ARID5B
NT5C3	NT5C3	-0.780954	12.4517	-6.74799	1.1851e-09	3.03714e-07	11.7803	Down	NT5C3
TRIB1	TRIB1	1.21658	6.36337	6.7469	1.1911e-09	3.03714e-07	11.7755	Up	TRIB1
ATL3	ATL3	0.452757	9.19261	6.73927	1.23417e-09	3.0632e-07	11.7415	Up	ATL3
ZNF14	ZNF14	-0.746961	8.61749	-6.73926	1.23423e-09	3.0632e-07	11.7415	Down	ZNF14
CA8	CA8	-1.2684	4.93737	-6.72219	1.33612e-09	3.27243e-07	11.6656	Down	CA8
LTK	LTK	-1.09504	8.6125	-6.7062	1.43911e-09	3.4789e-07	11.5945	Down	LTK
ZNF100	ZNF100	-0.675535	11.1908	-6.68031	1.62284e-09	3.87276e-07	11.4796	Down	ZNF100
KIF13A	KIF13A	0.799621	7.89626	6.65323	1.83979e-09	4.33492e-07	11.3595	Up	KIF13A
MVP	MVP	0.408281	14.8273	6.64445	1.9161e-09	4.4084e-07	11.3206	Up	MVP
LOC389607	LOC389607	-1.55689	11.9494	-6.64266	1.93211e-09	4.4084e-07	11.3127	Down	LOC389607
SLC4A10	SLC4A10	-1.75994	4.14585	-6.64155	1.94202e-09	4.4084e-07	11.3078	Down	SLC4A10
ZNF429	ZNF429	-0.654785	10.9257	-6.63798	1.9744e-09	4.42789e-07	11.292	Down	ZNF429
APH1B	APH1B	0.468907	10.7204	6.62706	2.07668e-09	4.60183e-07	11.2436	Up	APH1B
LAMTOR2	LAMTOR2	0.326086	12.5092	6.61328	2.21327e-09	4.8468e-07	11.1827	Up	LAMTOR2
HBA1	HBA1	-2.37033	15.9991	-6.59308	2.42984e-09	5.2592e-07	11.0934	Down	HBA1
AP1S1	AP1S1	1.15149	6.77686	6.58325	2.54263e-09	5.44006e-07	11.05	Up	AP1S1
SIN3B	SIN3B	0.616673	9.85755	6.56388	2.78024e-09	5.82547e-07	10.9646	Up	SIN3B
CD248	CD248	-1.29595	8.12765	-6.56348	2.78536e-09	5.82547e-07	10.9628	Down	CD248
HIST2H2AB	HIST2H2AB	0.650496	5.38956	6.54456	3.03913e-09	6.2856e-07	10.8794	Up	HIST2H2AB
KRIT1	KRIT1	-0.602914	8.87999	-6.53538	3.17026e-09	6.48476e-07	10.839	Down	KRIT1
ZNF721	ZNF721	-0.681303	11.2347	-6.52948	3.25753e-09	6.59084e-07	10.8131	Down	ZNF721
CPT1A	CPT1A	0.735052	9.31338	6.52475	3.32937e-09	6.6353e-07	10.7922	Up	CPT1A
B3GALT2	B3GALT2	-1.18633	2.21303	-6.52335	3.3508e-09	6.6353e-07	10.7861	Down	B3GALT2
LOC153546	LOC153546	0.461471	8.43412	6.51928	3.41414e-09	6.68956e-07	10.7682	Up	LOC153546
CARHSP1	CARHSP1	0.76638	10.9901	6.51089	3.54844e-09	6.83342e-07	10.7313	Up	CARHSP1
TAF1A	TAF1A	-0.439304	8.23621	-6.51012	3.56099e-09	6.83342e-07	10.7279	Down	TAF1A
SLED1	SLED1	2.22476	4.26539	6.50309	3.67792e-09	6.98579e-07	10.697	Up	SLED1
SLC25A20	SLC25A20	0.588757	11.3218	6.49789	3.767e-09	7.08272e-07	10.6741	Up	SLC25A20
USP37	USP37	-0.445477	8.75085	-6.49559	3.80702e-09	7.08639e-07	10.664	Down	USP37
ZNF727	ZNF727	-0.827305	11.9028	-6.49139	3.88112e-09	7.15279e-07	10.6456	Down	ZNF727
ZNF430	ZNF430	-0.829417	6.51048	-6.48152	4.06108e-09	7.41107e-07	10.6022	Down	ZNF430
ZNF681	ZNF681	-0.814439	10.4956	-6.47026	4.27642e-09	7.72828e-07	10.5528	Down	ZNF681
CCDC76	CCDC76	-0.640712	9.22876	-6.46687	4.3434e-09	7.77386e-07	10.538	Down	CCDC76
NMT1	NMT1	0.282019	11.234	6.46051	4.47197e-09	7.92775e-07	10.5101	Up	NMT1
ABLIM1	ABLIM1	-0.693921	14.096	-6.44967	4.69983e-09	8.25308e-07	10.4626	Down	ABLIM1
CLK1	CLK1	-0.66944	12.3348	-6.43558	5.01332e-09	8.7213e-07	10.4008	Down	CLK1
NUDT9P1	NUDT9P1	-0.788633	7.01772	-6.41247	5.5726e-09	9.60448e-07	10.2997	Down	NUDT9P1
FAM129B	FAM129B	0.568435	13.0586	6.40343	5.80771e-09	9.77077e-07	10.2602	Up	FAM129B
ARHGEF1	ARHGEF1	0.691899	10.8463	6.40317	5.81458e-09	9.77077e-07	10.2591	Up	ARHGEF1
VCPIP1	VCPIP1	0.402088	9.53315	6.40272	5.82656e-09	9.77077e-07	10.2571	Up	VCPIP1
HCCS	HCCS	0.34333	11.2064	6.39217	6.11458e-09	1.01622e-06	10.211	Up	HCCS
CNIH4	CNIH4	0.409265	12.8481	6.36585	6.89524e-09	1.13582e-06	10.0962	Up	CNIH4
SERPINB2	SERPINB2	1.09442	9.13142	6.3637	6.96318e-09	1.13695e-06	10.0868	Up	SERPINB2
CCDC13	CCDC13	0.77243	4.59786	6.3423	7.67675e-09	1.22714e-06	9.99355	Up	CCDC13
KIAA0895L	KIAA0895L	0.571588	9.17461	6.34209	7.6841e-09	1.22714e-06	9.99263	Up	KIAA0895L
LSM14B	LSM14B	0.522197	7.16115	6.34125	7.71332e-09	1.22714e-06	9.989	Up	LSM14B
NEU1	NEU1	0.348357	11.4762	6.33751	7.84605e-09	1.23768e-06	9.9727	Up	NEU1
ASGR1	ASGR1	0.621349	14.1841	6.30946	8.9141e-09	1.39434e-06	9.85074	Up	ASGR1
PDK4	PDK4	1.31301	6.00209	6.28548	9.94052e-09	1.54194e-06	9.7466	Up	PDK4
EIF5B	EIF5B	-0.440467	8.77172	-6.27993	1.0194e-08	1.56819e-06	9.72255	Down	EIF5B
CEBPB	CEBPB	0.83823	10.2431	6.2745	1.04486e-08	1.59417e-06	9.69898	Up	CEBPB
RAB30	RAB30	-0.698084	6.0668	-6.25698	1.13128e-08	1.70036e-06	9.62306	Down	RAB30
ADAM15	ADAM15	1.10545	8.18224	6.25413	1.14598e-08	1.70036e-06	9.61072	Up	ADAM15
KIFC1	KIFC1	1.17466	5.74486	6.25307	1.15149e-08	1.70036e-06	9.60614	Up	KIFC1
DIRC2	DIRC2	0.538304	9.75094	6.25066	1.16414e-08	1.70036e-06	9.5957	Up	DIRC2
COL4A3	COL4A3	-1.5764	3.21283	-6.2487	1.17455e-08	1.70036e-06	9.58719	Down	COL4A3
GPR18	GPR18	-0.741274	10.0832	-6.24765	1.18015e-08	1.70036e-06	9.58265	Down	GPR18
C10orf82	C10orf82	-1.79818	2.4903	-6.24706	1.18329e-08	1.70036e-06	9.58012	Down	C10orf82
ZNF529	ZNF529	-0.648424	8.64364	-6.24627	1.18753e-08	1.70036e-06	9.5767	Down	ZNF529
FSCN1	FSCN1	0.696862	4.62189	6.23061	1.27483e-08	1.81142e-06	9.50894	Up	FSCN1
ERF	ERF	0.856252	7.07636	6.22679	1.29702e-08	1.82899e-06	9.49245	Up	ERF
PELI3	PELI3	0.497336	10.7473	6.21692	1.35625e-08	1.88209e-06	9.4498	Up	PELI3
LRRN3	LRRN3	-1.83623	9.15672	-6.21559	1.36445e-08	1.88209e-06	9.44404	Down	LRRN3
EFHC2	EFHC2	-0.952424	7.12731	-6.2155	1.36501e-08	1.88209e-06	9.44365	Down	EFHC2
TRIM64	TRIM64	-2.56273	2.72984	-6.20645	1.42203e-08	1.9463e-06	9.40456	Down	TRIM64
G0S2	G0S2	3.20191	10.7396	6.20186	1.45181e-08	1.97255e-06	9.38476	Up	G0S2
MAP3K6	MAP3K6	0.54638	11.9571	6.19359	1.50711e-08	2.03286e-06	9.34905	Up	MAP3K6
DOT1L	DOT1L	0.661235	8.15883	6.19036	1.5292e-08	2.04781e-06	9.33516	Up	DOT1L
LNPEP	LNPEP	-0.465922	11.9043	-6.18607	1.55916e-08	2.05648e-06	9.31663	Down	LNPEP
TMEM156	TMEM156	-0.775387	6.15252	-6.18514	1.56569e-08	2.05648e-06	9.31264	Down	TMEM156
ND2	ND2	-0.718854	12.7776	-6.18459	1.56962e-08	2.05648e-06	9.31025	Down	ND2
ICAM1	ICAM1	0.574625	10.0207	6.18314	1.57987e-08	2.05648e-06	9.30403	Up	ICAM1
LOC641518	LOC641518	-1.32357	7.18148	-6.17304	1.65353e-08	2.13742e-06	9.2605	Down	LOC641518
ACTR1A	ACTR1A	0.418012	11.8002	6.15682	1.77903e-08	2.28379e-06	9.19064	Up	ACTR1A
KLF11	KLF11	0.664649	7.00943	6.15493	1.7942e-08	2.28397e-06	9.18254	Up	KLF11
DPYSL2	DPYSL2	0.684172	6.2079	6.15281	1.81141e-08	2.28397e-06	9.17342	Up	DPYSL2
TCP11L1	TCP11L1	0.41833	8.04508	6.15225	1.81599e-08	2.28397e-06	9.17101	Up	TCP11L1
MXRA8	MXRA8	-1.33572	6.39191	-6.14761	1.85437e-08	2.31301e-06	9.15104	Down	MXRA8
SLC19A1	SLC19A1	0.64956	9.17982	6.14647	1.86393e-08	2.31301e-06	9.14613	Up	SLC19A1
IER2	IER2	0.558738	15.8517	6.14338	1.89002e-08	2.32985e-06	9.13286	Up	IER2
CXCL2	CXCL2	2.48825	7.74732	6.13941	1.92409e-08	2.35626e-06	9.11579	Up	CXCL2
HERC1	HERC1	-0.392152	11.2496	-6.11753	2.1231e-08	2.5786e-06	9.02182	Down	HERC1
LEPROTL1	LEPROTL1	-0.535061	13.1803	-6.11534	2.14406e-08	2.5786e-06	9.01244	Down	LEPROTL1
CTR9	CTR9	-0.335208	11.844	-6.11502	2.14721e-08	2.5786e-06	9.01104	Down	CTR9
STRBP	STRBP	-0.628844	10.3707	-6.11218	2.17477e-08	2.59495e-06	8.99886	Down	STRBP
RGPD5	RGPD5	-0.602421	11.0661	-6.09761	2.3218e-08	2.75274e-06	8.93641	Down	RGPD5
ALDH5A1	ALDH5A1	-0.65593	8.52726	-6.09541	2.34483e-08	2.76245e-06	8.92698	Down	ALDH5A1
IGIP	IGIP	-0.731732	8.11728	-6.09183	2.38282e-08	2.78955e-06	8.91164	Down	IGIP
RALGAPB	RALGAPB	-0.354866	10.6108	-6.08935	2.40948e-08	2.80312e-06	8.90102	Down	RALGAPB
ANAPC1	ANAPC1	-0.34494	11.6864	-6.08618	2.44402e-08	2.82565e-06	8.88743	Down	ANAPC1
OTUD1	OTUD1	0.953902	8.35697	6.0799	2.51382e-08	2.88841e-06	8.86055	Up	OTUD1
RNF114	RNF114	0.359288	11.2292	6.07762	2.53971e-08	2.90026e-06	8.85077	Up	RNF114
HEATR1	HEATR1	-0.291823	9.98636	-6.06672	2.66686e-08	3.02405e-06	8.80414	Down	HEATR1
ZNF540	ZNF540	-1.02809	6.97679	-6.06478	2.6901e-08	3.02405e-06	8.79586	Down	ZNF540
OPLAH	OPLAH	0.758406	9.57935	6.06322	2.70897e-08	3.02405e-06	8.78918	Up	OPLAH
PLB1	PLB1	0.722097	10.29	6.06288	2.7131e-08	3.02405e-06	8.78773	Up	PLB1
E2F5	E2F5	-0.798142	7.64415	-6.05296	2.83633e-08	3.13568e-06	8.74533	Down	E2F5
PAQR4	PAQR4	0.863456	7.81009	6.05212	2.84694e-08	3.13568e-06	8.74177	Up	PAQR4
PLBD2	PLBD2	0.431247	7.11265	6.0504	2.86906e-08	3.14145e-06	8.73438	Up	PLBD2
CDYL2	CDYL2	0.581265	6.35168	6.04725	2.90967e-08	3.16729e-06	8.72097	Up	CDYL2
C19orf38	C19orf38	0.571296	12.7566	6.04372	2.95607e-08	3.18765e-06	8.70587	Up	C19orf38
ADRBK1	ADRBK1	0.488399	11.4947	6.0429	2.96695e-08	3.18765e-06	8.70236	Up	ADRBK1
GCC2	GCC2	-0.669162	9.21822	-6.04193	2.97975e-08	3.18765e-06	8.69825	Down	GCC2
TRAF3IP3	TRAF3IP3	-0.407716	14.4072	-6.03974	3.00911e-08	3.20066e-06	8.6889	Down	TRAF3IP3
GOLGA4	GOLGA4	-0.538344	9.22158	-6.01494	3.36179e-08	3.55548e-06	8.58313	Down	GOLGA4
TLR10	TLR10	-1.04725	5.93243	-6.01174	3.41026e-08	3.56212e-06	8.56947	Down	TLR10
TP53I3	TP53I3	0.687367	9.73907	6.01123	3.4179e-08	3.56212e-06	8.56733	Up	TP53I3
HUS1B	HUS1B	0.878963	6.02351	6.00987	3.43873e-08	3.56212e-06	8.56153	Up	HUS1B
RBM5	RBM5	-0.315379	14.2352	-6.00891	3.45352e-08	3.56212e-06	8.55744	Down	RBM5
ANKRD49	ANKRD49	-0.372567	11.0586	-6.00825	3.46376e-08	3.56212e-06	8.55461	Down	ANKRD49
FCER1A	FCER1A	-1.24153	11.4895	-6.00219	3.55872e-08	3.62202e-06	8.5288	Down	FCER1A
NANS	NANS	0.464393	10.701	6.00205	3.56092e-08	3.62202e-06	8.52821	Up	NANS
DEF8	DEF8	0.425681	11.4043	5.99567	3.66361e-08	3.70622e-06	8.50109	Up	DEF8
MME	MME	-1.62126	3.17853	-5.99265	3.71339e-08	3.73627e-06	8.48821	Down	MME
CD44	CD44	0.255822	14.5515	5.97858	3.95363e-08	3.9566e-06	8.4284	Up	CD44
MS4A1	MS4A1	-0.934701	9.38738	-5.97706	3.98057e-08	3.96227e-06	8.42192	Down	MS4A1
PRO2852	PRO2852	0.991269	6.42881	5.97316	4.05017e-08	4.0101e-06	8.40538	Up	PRO2852
ISL2	ISL2	0.989035	4.52439	5.97041	4.10012e-08	4.02136e-06	8.39368	Up	ISL2
PVRL1	PVRL1	0.627291	5.68489	5.97016	4.10475e-08	4.02136e-06	8.39261	Up	PVRL1
HMGB3P1	HMGB3P1	0.907547	6.45246	5.9678	4.14797e-08	4.04243e-06	8.38261	Up	HMGB3P1
PPM1F	PPM1F	0.667052	7.98616	5.96295	4.23851e-08	4.09258e-06	8.36201	Up	PPM1F
DCN	DCN	-1.21631	2.75651	-5.96171	4.26192e-08	4.09258e-06	8.35676	Down	DCN
RAB34	RAB34	0.480836	13.1921	5.96153	4.26539e-08	4.09258e-06	8.35598	Up	RAB34
CLPTM1	CLPTM1	0.53294	7.86252	5.94366	4.61825e-08	4.38809e-06	8.28016	Up	CLPTM1
NT5E	NT5E	-0.932888	4.08877	-5.94354	4.62053e-08	4.38809e-06	8.27969	Down	NT5E
MT1F	MT1F	0.5974	9.94431	5.94189	4.6546e-08	4.398e-06	8.27268	Up	MT1F
TOP2B	TOP2B	-0.367739	13.6675	-5.93995	4.69497e-08	4.41375e-06	8.26444	Down	TOP2B
GPR162	GPR162	0.659704	9.96813	5.92584	4.99838e-08	4.67537e-06	8.20471	Up	GPR162
LETM1	LETM1	0.341263	8.93307	5.92135	5.09904e-08	4.74567e-06	8.18569	Up	LETM1
HNRNPH3	HNRNPH3	-0.398377	11.7926	-5.91709	5.19633e-08	4.81216e-06	8.16767	Down	HNRNPH3
ETFDH	ETFDH	0.382617	10.9805	5.90641	5.44827e-08	5.0205e-06	8.12251	Up	ETFDH
PCYT1A	PCYT1A	0.412007	8.37169	5.89741	5.66998e-08	5.19906e-06	8.08447	Up	PCYT1A
FAM72D	FAM72D	0.657915	7.06051	5.89488	5.73397e-08	5.23196e-06	8.07377	Up	FAM72D
HMOX1	HMOX1	0.677137	14.7869	5.88813	5.90795e-08	5.36303e-06	8.04526	Up	HMOX1
ZNF493	ZNF493	-0.876123	10.7964	-5.88708	5.93523e-08	5.36303e-06	8.04087	Down	ZNF493
SIGLEC15	SIGLEC15	0.76313	8.30014	5.88495	5.99163e-08	5.38784e-06	8.03185	Up	SIGLEC15
VTI1A	VTI1A	0.439906	8.9691	5.88267	6.05223e-08	5.39699e-06	8.02225	Up	VTI1A
USP47	USP47	-0.694791	6.15907	-5.88155	6.08231e-08	5.39699e-06	8.01753	Down	USP47
ATG2B	ATG2B	-0.392781	8.84666	-5.88131	6.08879e-08	5.39699e-06	8.01651	Down	ATG2B
SRD5A1	SRD5A1	0.595876	9.16831	5.87399	6.28926e-08	5.54826e-06	7.98562	Up	SRD5A1
ASB1	ASB1	0.432012	9.45108	5.87089	6.37599e-08	5.59824e-06	7.97256	Up	ASB1
METTL18	METTL18	-0.507595	10.5001	-5.85909	6.71737e-08	5.87028e-06	7.92283	Down	METTL18
KLF4	KLF4	0.743306	10.7969	5.85626	6.80184e-08	5.91633e-06	7.91091	Up	KLF4
SERINC2	SERINC2	1.09284	6.14926	5.84019	7.30193e-08	6.32177e-06	7.84327	Up	SERINC2
KIF2A	KIF2A	-0.523546	11.8527	-5.83741	7.3918e-08	6.36929e-06	7.83161	Down	KIF2A
ZNF766	ZNF766	-0.667499	8.53092	-5.83576	7.44582e-08	6.36929e-06	7.82467	Down	ZNF766
PHACTR1	PHACTR1	1.31838	6.95789	5.83535	7.45947e-08	6.36929e-06	7.82292	Up	PHACTR1
ZNF285	ZNF285	-0.760138	5.92854	-5.83179	7.57727e-08	6.44034e-06	7.80799	Down	ZNF285
PHF21A	PHF21A	0.359637	9.1622	5.82889	7.67494e-08	6.4937e-06	7.79578	Up	PHF21A
SNX21	SNX21	0.682024	10.1023	5.82336	7.86423e-08	6.62375e-06	7.77255	Up	SNX21
SCML1	SCML1	-0.778888	7.45846	-5.82153	7.92793e-08	6.64732e-06	7.76486	Down	SCML1
PLVAP	PLVAP	-0.95392	4.59413	-5.81962	7.99504e-08	6.67352e-06	7.75683	Down	PLVAP
FAM114A1	FAM114A1	0.67006	4.93816	5.81796	8.05355e-08	6.6911e-06	7.74988	Up	FAM114A1
NGLY1	NGLY1	-0.228939	13.3947	-5.81699	8.08799e-08	6.6911e-06	7.74581	Down	NGLY1
MFSD11	MFSD11	0.276111	10.4354	5.8137	8.20607e-08	6.74127e-06	7.73199	Up	MFSD11
RALGPS2	RALGPS2	-0.833824	5.67542	-5.81327	8.22167e-08	6.74127e-06	7.73018	Down	RALGPS2
SMARCAD1	SMARCAD1	-0.297593	10.5126	-5.81199	8.26824e-08	6.74127e-06	7.7248	Down	SMARCAD1
C2orf18	C2orf18	0.517136	6.88365	5.81129	8.2935e-08	6.74127e-06	7.72189	Up	C2orf18
GOLGB1	GOLGB1	-0.393911	12.4411	-5.80911	8.37353e-08	6.77674e-06	7.71274	Down	GOLGB1
AMN1	AMN1	-0.431062	6.07781	-5.79921	8.74639e-08	7.04785e-06	7.67121	Down	AMN1
DDAH2	DDAH2	0.426125	11.186	5.79803	8.79182e-08	7.05392e-06	7.66627	Up	DDAH2
ADD3	ADD3	-0.478648	12.1469	-5.79195	9.03006e-08	7.19108e-06	7.64079	Down	ADD3
AASDHPPT	AASDHPPT	-0.307532	10.6651	-5.79122	9.05911e-08	7.19108e-06	7.63773	Down	AASDHPPT
HMGB3	HMGB3	0.686323	7.80971	5.79073	9.07867e-08	7.19108e-06	7.63567	Up	HMGB3
CLPB	CLPB	0.56477	9.50127	5.78707	9.22573e-08	7.2766e-06	7.62036	Up	CLPB
CYCS	CYCS	1.08175	5.03715	5.7841	9.34718e-08	7.34129e-06	7.60789	Up	CYCS
DENND5B	DENND5B	-0.947759	5.36104	-5.78203	9.43234e-08	7.37704e-06	7.59925	Down	DENND5B
ZNF350	ZNF350	-0.411651	10.3826	-5.77354	9.79069e-08	7.62527e-06	7.56372	Down	ZNF350
LRBA	LRBA	-0.533695	10.6271	-5.76862	1.00044e-07	7.74945e-06	7.54314	Down	LRBA
SRSF10	SRSF10	-0.348059	10.8382	-5.76796	1.00334e-07	7.74945e-06	7.54038	Down	SRSF10
PLAG1	PLAG1	-0.763248	8.88963	-5.76413	1.02036e-07	7.84837e-06	7.52435	Down	PLAG1
RPA1	RPA1	-0.406909	13.4333	-5.76067	1.03595e-07	7.90562e-06	7.5099	Down	RPA1
ANKRD12	ANKRD12	-0.477531	8.04473	-5.76035	1.0374e-07	7.90562e-06	7.50857	Down	ANKRD12
PDE1B	PDE1B	0.427774	7.08235	5.75966	1.04055e-07	7.90562e-06	7.50568	Up	PDE1B
CCDC66	CCDC66	-0.606687	7.88158	-5.75758	1.0501e-07	7.91392e-06	7.49698	Down	CCDC66
ADM	ADM	1.12809	10.3044	5.75584	1.05813e-07	7.91392e-06	7.48972	Up	ADM
OXR1	OXR1	0.820517	6.84856	5.75575	1.05856e-07	7.91392e-06	7.48933	Up	OXR1
ARNTL2	ARNTL2	0.828866	4.49553	5.75573	1.05865e-07	7.91392e-06	7.48925	Up	ARNTL2
SACS	SACS	-0.539363	10.7847	-5.75098	1.08092e-07	8.01431e-06	7.46941	Down	SACS
ZBTB20	ZBTB20	-0.663543	8.57926	-5.75022	1.08455e-07	8.01431e-06	7.46622	Down	ZBTB20
ZNF268	ZNF268	-0.471115	10.5368	-5.75012	1.08499e-07	8.01431e-06	7.46583	Down	ZNF268
PLXND1	PLXND1	0.965873	7.22831	5.74755	1.09728e-07	8.073e-06	7.4551	Up	PLXND1
GRB14	GRB14	-1.2012	8.33077	-5.74576	1.10594e-07	8.10469e-06	7.44761	Down	GRB14
KIAA1147	KIAA1147	-0.559457	9.78315	-5.74293	1.11972e-07	8.17349e-06	7.43581	Down	KIAA1147
HK3	HK3	0.910917	11.2716	5.74184	1.1251e-07	8.18072e-06	7.43124	Up	HK3
NTRK1	NTRK1	-1.37795	3.3545	-5.72818	1.19441e-07	8.65086e-06	7.37429	Down	NTRK1
CHST11	CHST11	0.463563	10.5336	5.7262	1.20482e-07	8.69244e-06	7.36602	Up	CHST11
ZNF549	ZNF549	-0.591015	6.71933	-5.72278	1.22297e-07	8.76456e-06	7.35177	Down	ZNF549
C20orf177	C20orf177	-0.32231	12.1695	-5.72254	1.22423e-07	8.76456e-06	7.35079	Down	C20orf177
COBLL1	COBLL1	-0.909526	4.67756	-5.71833	1.24698e-07	8.89325e-06	7.33325	Down	COBLL1
HSD17B3	HSD17B3	-1.63514	3.63137	-5.71471	1.26689e-07	9.00074e-06	7.31816	Down	HSD17B3
NAA16	NAA16	-0.496003	10.0153	-5.71081	1.28866e-07	9.10295e-06	7.30193	Down	NAA16
COMMD1	COMMD1	0.224469	11.7662	5.71038	1.29106e-07	9.10295e-06	7.30016	Up	COMMD1
MS4A4A	MS4A4A	1.0072	10.6836	5.7081	1.30401e-07	9.15954e-06	7.29065	Up	MS4A4A
ZNF248	ZNF248	-0.622643	7.38075	-5.70671	1.31192e-07	9.16151e-06	7.28489	Down	ZNF248
TTC7A	TTC7A	0.366649	12.2004	5.70633	1.31413e-07	9.16151e-06	7.28329	Up	TTC7A
ETHE1	ETHE1	0.304362	11.0582	5.70464	1.32385e-07	9.18248e-06	7.27627	Up	ETHE1
FRAT1	FRAT1	0.712032	7.26178	5.7041	1.327e-07	9.18248e-06	7.274	Up	FRAT1
LOC439949	LOC439949	-0.705465	12.1338	-5.70181	1.3403e-07	9.24015e-06	7.2645	Down	LOC439949
SNAPC2	SNAPC2	0.368368	11.6867	5.68686	1.43068e-07	9.82681e-06	7.20235	Up	SNAPC2
ZNF542	ZNF542	-0.861018	7.55179	-5.67873	1.48231e-07	1.0144e-05	7.16859	Down	ZNF542
IMPA2	IMPA2	0.539444	13.0845	5.66488	1.5745e-07	1.07355e-05	7.11112	Up	IMPA2
SLC16A3	SLC16A3	0.493344	14.7581	5.66398	1.5807e-07	1.07384e-05	7.10738	Up	SLC16A3
C21orf7	C21orf7	-1.23827	11.4223	-5.65998	1.60845e-07	1.08487e-05	7.09081	Down	C21orf7
ZNF439	ZNF439	-0.628434	8.26358	-5.65996	1.60859e-07	1.08487e-05	7.09072	Down	ZNF439
CFP	CFP	0.447489	15.7183	5.65907	1.61483e-07	1.08514e-05	7.08704	Up	CFP
ZNF845	ZNF845	-0.545835	9.89774	-5.65062	1.67531e-07	1.11686e-05	7.05202	Down	ZNF845
STK16	STK16	0.431885	9.68834	5.65052	1.67604e-07	1.11686e-05	7.05161	Up	STK16
OSBPL10	OSBPL10	-1.01059	8.05335	-5.64997	1.68003e-07	1.11686e-05	7.04935	Down	OSBPL10
AMD1	AMD1	-0.508526	11.5443	-5.64647	1.70578e-07	1.12491e-05	7.03486	Down	AMD1
ZNF485	ZNF485	-0.623106	7.24599	-5.64609	1.70863e-07	1.12491e-05	7.03327	Down	ZNF485
ZNF711	ZNF711	-0.816097	4.58909	-5.64587	1.71028e-07	1.12491e-05	7.03236	Down	ZNF711
RBM20	RBM20	-1.13273	1.82328	-5.64076	1.74864e-07	1.1461e-05	7.01123	Down	RBM20
NLGN1	NLGN1	-1.16407	1.80546	-5.63939	1.75911e-07	1.14892e-05	7.00555	Down	NLGN1
ANP32D	ANP32D	0.790123	8.35308	5.63833	1.76721e-07	1.15017e-05	7.00118	Up	ANP32D
SLC40A1	SLC40A1	-0.589104	11.2813	-5.63212	1.81554e-07	1.17751e-05	6.97549	Down	SLC40A1
ZNF675	ZNF675	-0.854259	9.56905	-5.62986	1.83347e-07	1.185e-05	6.96613	Down	ZNF675
ZNF22	ZNF22	-0.369792	11.5989	-5.62138	1.90219e-07	1.22517e-05	6.9311	Down	ZNF22
CCR7	CCR7	-0.758772	15.2365	-5.61878	1.9238e-07	1.23268e-05	6.92034	Down	CCR7
PRKCDBP	PRKCDBP	1.15259	9.10836	5.61838	1.9271e-07	1.23268e-05	6.91871	Up	PRKCDBP
FEM1B	FEM1B	0.523642	9.01597	5.61715	1.93741e-07	1.23336e-05	6.91363	Up	FEM1B
SDPR	SDPR	-1.2142	10.9838	-5.61668	1.94141e-07	1.23336e-05	6.91167	Down	SDPR
SOX7	SOX7	-0.925932	1.5312	-5.6113	1.9872e-07	1.25816e-05	6.88947	Down	SOX7
SLC16A6	SLC16A6	0.480366	8.8686	5.59751	2.10963e-07	1.32903e-05	6.83257	Up	SLC16A6
HOMER3	HOMER3	0.53256	13.6952	5.59637	2.12e-07	1.32903e-05	6.8279	Up	HOMER3
ZMAT1	ZMAT1	-0.720673	9.94446	-5.59631	2.12056e-07	1.32903e-05	6.82765	Down	ZMAT1
ID1	ID1	1.73412	6.95666	5.58965	2.1826e-07	1.35181e-05	6.8002	Up	ID1
SPI1	SPI1	0.574878	8.95808	5.58921	2.18679e-07	1.35181e-05	6.79837	Up	SPI1
NLRP3	NLRP3	0.507983	13.2456	5.58907	2.18809e-07	1.35181e-05	6.79781	Up	NLRP3
CCNA1	CCNA1	-1.30295	2.79181	-5.58768	2.20128e-07	1.35181e-05	6.79209	Down	CCNA1
ULK1	ULK1	0.278901	13.7897	5.58673	2.21039e-07	1.35181e-05	6.78816	Up	ULK1
GGTLC1	GGTLC1	0.511379	9.66512	5.58628	2.21469e-07	1.35181e-05	6.78631	Up	GGTLC1
G6PD	G6PD	0.542646	8.6592	5.58628	2.21469e-07	1.35181e-05	6.78631	Up	G6PD
APCDD1	APCDD1	0.968863	7.57629	5.58625	2.21501e-07	1.35181e-05	6.78617	Up	APCDD1
MIR600HG	MIR600HG	-1.13209	5.03272	-5.57375	2.33803e-07	1.42145e-05	6.73473	Down	MIR600HG
HIST1H2AC	HIST1H2AC	-0.998577	12.9384	-5.57312	2.34439e-07	1.42145e-05	6.73214	Down	HIST1H2AC
PTCD3	PTCD3	-0.378849	11.7849	-5.5658	2.41967e-07	1.46233e-05	6.70206	Down	PTCD3
BLOC1S1	BLOC1S1	0.345642	12.4865	5.55832	2.49919e-07	1.5055e-05	6.67129	Up	BLOC1S1
UBTD1	UBTD1	0.642661	8.47858	5.55142	2.5747e-07	1.54336e-05	6.64296	Up	UBTD1
FDXR	FDXR	0.53539	11.5204	5.55001	2.59046e-07	1.54336e-05	6.63716	Up	FDXR
CHP	CHP	0.471953	6.31616	5.5497	2.59392e-07	1.54336e-05	6.63589	Up	CHP
TIMP2	TIMP2	0.550295	13.3371	5.54924	2.59907e-07	1.54336e-05	6.634	Up	TIMP2
ITGA6	ITGA6	-0.724732	10.3339	-5.54884	2.60351e-07	1.54336e-05	6.63238	Down	ITGA6
C7orf23	C7orf23	-0.35668	11.5686	-5.54658	2.629e-07	1.55353e-05	6.62311	Down	C7orf23
NUP107	NUP107	-0.424455	12.2201	-5.54506	2.64634e-07	1.55883e-05	6.61685	Down	NUP107
CD300C	CD300C	0.506727	10.7394	5.54047	2.69922e-07	1.58496e-05	6.59802	Up	CD300C
LY6G5C	LY6G5C	-0.6049	7.01554	-5.53339	2.78287e-07	1.62894e-05	6.56899	Down	LY6G5C
STAP1	STAP1	-0.920645	6.67534	-5.53174	2.80275e-07	1.63543e-05	6.56222	Down	STAP1
SYNJ1	SYNJ1	0.438419	6.15276	5.53024	2.82082e-07	1.64083e-05	6.5561	Up	SYNJ1
COQ2	COQ2	0.520312	8.43492	5.52857	2.84124e-07	1.64756e-05	6.54924	Up	COQ2
TMLHE	TMLHE	0.36227	9.81917	5.52635	2.86852e-07	1.65683e-05	6.54015	Up	TMLHE
ZNF528	ZNF528	-0.71439	5.3596	-5.52582	2.87507e-07	1.65683e-05	6.53798	Down	ZNF528
KCNA3	KCNA3	-0.75842	6.15844	-5.52511	2.88391e-07	1.65683e-05	6.53506	Down	KCNA3
LIN7A	LIN7A	0.752411	8.82037	5.52272	2.91367e-07	1.66877e-05	6.52529	Up	LIN7A
ZNF85	ZNF85	-0.895671	9.22071	-5.51891	2.96191e-07	1.6912e-05	6.50967	Down	ZNF85
GLIPR2	GLIPR2	0.361752	15.4847	5.51515	3.01021e-07	1.71352e-05	6.49428	Up	GLIPR2
ASNSD1	ASNSD1	-0.322084	12.1903	-5.5142	3.02248e-07	1.71526e-05	6.49041	Down	ASNSD1
AKAP12	AKAP12	-1.45572	3.3802	-5.51282	3.04049e-07	1.72023e-05	6.48476	Down	AKAP12
SGK223	SGK223	-0.535633	12.652	-5.51001	3.07742e-07	1.73585e-05	6.47327	Down	SGK223
EMILIN2	EMILIN2	0.452809	14.7287	5.50573	3.13456e-07	1.76274e-05	6.45577	Up	EMILIN2
FAM110B	FAM110B	0.867151	6.55762	5.5029	3.17297e-07	1.77768e-05	6.44419	Up	FAM110B
VPS13A	VPS13A	-0.53462	9.58767	-5.50237	3.18022e-07	1.77768e-05	6.44202	Down	VPS13A
KLF12	KLF12	-0.624555	11.7412	-5.49949	3.21976e-07	1.78139e-05	6.43026	Down	KLF12
RAB3D	RAB3D	0.501009	7.19796	5.49947	3.22009e-07	1.78139e-05	6.43017	Up	RAB3D
ARMCX2	ARMCX2	-0.564243	8.57363	-5.49937	3.22151e-07	1.78139e-05	6.42975	Down	ARMCX2
ZNF780A	ZNF780A	-0.604561	5.8401	-5.49866	3.2313e-07	1.78139e-05	6.42686	Down	ZNF780A
DOCK10	DOCK10	-0.416977	11.9164	-5.49841	3.23472e-07	1.78139e-05	6.42586	Down	DOCK10
LPAR5	LPAR5	-0.634342	8.60576	-5.49533	3.27789e-07	1.79467e-05	6.41325	Down	LPAR5
CEP44	CEP44	-0.436393	7.60858	-5.49531	3.27812e-07	1.79467e-05	6.41318	Down	CEP44
BAX	BAX	0.758106	12.063	5.48971	3.358e-07	1.83301e-05	6.39028	Up	BAX
MYO9A	MYO9A	-0.319626	10.3648	-5.48859	3.37407e-07	1.8364e-05	6.38574	Down	MYO9A
IRAK3	IRAK3	0.665827	9.44069	5.4866	3.403e-07	1.84674e-05	6.37762	Up	IRAK3
PTRH1	PTRH1	0.553171	9.41943	5.48258	3.46223e-07	1.87343e-05	6.36121	Up	PTRH1
RENBP	RENBP	0.493119	8.40414	5.4793	3.51131e-07	1.89063e-05	6.34782	Up	RENBP
MAPK11	MAPK11	0.650425	9.08588	5.4791	3.51434e-07	1.89063e-05	6.347	Up	MAPK11
POC1A	POC1A	0.397013	7.68776	5.47771	3.53541e-07	1.89649e-05	6.34132	Up	POC1A
MAZ	MAZ	0.561705	8.43478	5.47606	3.56051e-07	1.90054e-05	6.33459	Up	MAZ
FCRL2	FCRL2	-1.00751	8.35776	-5.47587	3.56338e-07	1.90054e-05	6.33382	Down	FCRL2
CDH23	CDH23	0.640939	8.29917	5.47492	3.57794e-07	1.90285e-05	6.32994	Up	CDH23
TTC3	TTC3	-0.576932	9.94629	-5.47354	3.59908e-07	1.90719e-05	6.32434	Down	TTC3
TNFRSF10B	TNFRSF10B	0.438464	7.8429	5.47306	3.60659e-07	1.90719e-05	6.32236	Up	TNFRSF10B
NR4A2	NR4A2	1.88622	6.45702	5.46673	3.70575e-07	1.95131e-05	6.29657	Up	NR4A2
FOSB	FOSB	1.77404	8.16077	5.4664	3.711e-07	1.95131e-05	6.29522	Up	FOSB
TPR	TPR	-0.428362	12.4648	-5.462	3.78161e-07	1.98284e-05	6.2773	Down	TPR
MPHOSPH10	MPHOSPH10	-0.38588	11.7502	-5.45342	3.92306e-07	2.05123e-05	6.24238	Down	MPHOSPH10
MPDU1	MPDU1	0.347954	10.6512	5.44957	3.98818e-07	2.07395e-05	6.22672	Up	MPDU1
FPR1	FPR1	0.725368	14.3251	5.44932	3.99241e-07	2.07395e-05	6.22572	Up	FPR1
DIEXF	DIEXF	-0.425138	6.91129	-5.44888	3.99993e-07	2.07395e-05	6.22393	Down	DIEXF
SLC38A10	SLC38A10	0.623916	7.48985	5.44384	4.08714e-07	2.11328e-05	6.20342	Up	SLC38A10
PC	PC	0.531405	8.55786	5.44049	4.14611e-07	2.13783e-05	6.1898	Up	PC
PEX3	PEX3	-0.435645	8.39479	-5.43749	4.1996e-07	2.15943e-05	6.17761	Down	PEX3
RORC	RORC	-1.25716	5.49353	-5.42989	4.33828e-07	2.21778e-05	6.14673	Down	RORC
TPD52	TPD52	-0.590041	9.79116	-5.42962	4.34325e-07	2.21778e-05	6.14564	Down	TPD52
PAIP2	PAIP2	-0.315928	14.4043	-5.42932	4.34882e-07	2.21778e-05	6.14442	Down	PAIP2
NLRC4	NLRC4	0.522853	11.9594	5.42746	4.3835e-07	2.22936e-05	6.13687	Up	NLRC4
RAD54B	RAD54B	-0.712201	6.21025	-5.42248	4.47761e-07	2.27016e-05	6.11668	Down	RAD54B
PTPRK	PTPRK	-0.948572	8.32923	-5.42194	4.48811e-07	2.27016e-05	6.11445	Down	PTPRK
FCAR	FCAR	0.742244	8.16345	5.42123	4.50165e-07	2.27083e-05	6.11159	Up	FCAR
ZMAT5	ZMAT5	0.43595	8.93081	5.42052	4.51534e-07	2.27158e-05	6.1087	Up	ZMAT5
NUDT21	NUDT21	0.251343	11.7821	5.40685	4.78642e-07	2.40147e-05	6.05328	Up	NUDT21
SECISBP2	SECISBP2	-0.361495	8.96903	-5.40455	4.83359e-07	2.4154e-05	6.04396	Down	SECISBP2
SLIT1	SLIT1	0.512247	7.73419	5.40423	4.84014e-07	2.4154e-05	6.04267	Up	SLIT1
ZNF345	ZNF345	-0.606913	6.80775	-5.40227	4.88064e-07	2.4291e-05	6.03475	Down	ZNF345
ACTN4	ACTN4	0.509872	10.4871	5.40099	4.90748e-07	2.43594e-05	6.02954	Up	ACTN4
TXK	TXK	-0.622332	10.3863	-5.39809	4.96851e-07	2.45968e-05	6.01779	Down	TXK
LMNB1	LMNB1	1.35744	9.25165	5.39454	5.0441e-07	2.4904e-05	6.00344	Up	LMNB1
FOSL2	FOSL2	0.563361	9.16903	5.39393	5.05732e-07	2.4904e-05	6.00095	Up	FOSL2
LTBR	LTBR	0.613968	10.9135	5.39216	5.09551e-07	2.50258e-05	5.99381	Up	LTBR
NIPBL	NIPBL	-0.33184	10.7015	-5.38909	5.16252e-07	2.52882e-05	5.98139	Down	NIPBL
ZNF503	ZNF503	0.708378	7.87371	5.38672	5.21475e-07	2.5477e-05	5.97182	Up	ZNF503
USP53	USP53	-0.909284	8.05548	-5.3829	5.30037e-07	2.58275e-05	5.95635	Down	USP53
GSR	GSR	0.420222	9.9749	5.38009	5.36406e-07	2.60696e-05	5.945	Up	GSR
SORT1	SORT1	0.542514	7.55545	5.37633	5.45045e-07	2.64205e-05	5.92981	Up	SORT1
CDT1	CDT1	0.887683	9.14015	5.36953	5.61024e-07	2.71244e-05	5.90236	Up	CDT1
CCDC85A	CCDC85A	-1.33307	1.77311	-5.3671	5.66856e-07	2.72757e-05	5.89253	Down	CCDC85A
TAPT1	TAPT1	-0.289436	10.2161	-5.367	5.67083e-07	2.72757e-05	5.89215	Down	TAPT1
GSTZ1	GSTZ1	0.462245	9.21795	5.36544	5.70865e-07	2.73475e-05	5.88583	Up	GSTZ1
WDR62	WDR62	0.531428	6.33317	5.36517	5.71516e-07	2.73475e-05	5.88475	Up	WDR62
RUSC2	RUSC2	0.491542	9.29629	5.36371	5.7507e-07	2.7447e-05	5.87886	Up	RUSC2
SLC26A6	SLC26A6	0.474796	10.1912	5.35968	5.84982e-07	2.78487e-05	5.86262	Up	SLC26A6
TMEM120A	TMEM120A	0.445859	10.4732	5.35549	5.95488e-07	2.82766e-05	5.84571	Up	TMEM120A
GPRASP1	GPRASP1	-0.798656	9.5652	-5.35397	5.99348e-07	2.83875e-05	5.83957	Down	GPRASP1
DOK3	DOK3	0.652837	9.62007	5.34808	6.14503e-07	2.90314e-05	5.81585	Up	DOK3
SMC3	SMC3	-0.337914	11.2954	-5.33515	6.4912e-07	3.05507e-05	5.76379	Down	SMC3
PCBD1	PCBD1	0.342042	9.96215	5.33485	6.49946e-07	3.05507e-05	5.76258	Up	PCBD1
PLAUR	PLAUR	0.565624	10.9969	5.33318	6.5456e-07	3.06901e-05	5.75586	Up	PLAUR
ZNF92	ZNF92	-0.667353	10.3313	-5.33061	6.61706e-07	3.09472e-05	5.74555	Down	ZNF92
ARSB	ARSB	0.531448	6.89886	5.32912	6.65891e-07	3.10649e-05	5.73956	Up	ARSB
MYCBP2	MYCBP2	-0.336048	12.7676	-5.3235	6.81922e-07	3.17048e-05	5.71696	Down	MYCBP2
GFER	GFER	0.351043	10.4373	5.32313	6.83014e-07	3.17048e-05	5.71544	Up	GFER
C9orf123	C9orf123	-0.624299	5.90835	-5.32226	6.85519e-07	3.17419e-05	5.71196	Down	C9orf123
QSOX1	QSOX1	0.389031	13.4059	5.31784	6.98442e-07	3.22601e-05	5.69423	Up	QSOX1
DNAJC7	DNAJC7	0.966711	11.2372	5.31692	7.0117e-07	3.23059e-05	5.69052	Up	DNAJC7
FAM117B	FAM117B	-0.462461	12.3087	-5.31581	7.04468e-07	3.23777e-05	5.68607	Down	FAM117B
ITIH1	ITIH1	0.597773	6.34876	5.30661	7.32422e-07	3.35796e-05	5.64911	Up	ITIH1
RANBP2	RANBP2	-0.441449	12.2731	-5.30269	7.44639e-07	3.40558e-05	5.6334	Down	RANBP2
BST1	BST1	0.531595	12.6181	5.29551	7.6756e-07	3.5018e-05	5.60461	Up	BST1
ACVRL1	ACVRL1	0.902895	4.44724	5.29413	7.72034e-07	3.51361e-05	5.59909	Up	ACVRL1
AKT2	AKT2	0.608067	10.4311	5.29277	7.76484e-07	3.52046e-05	5.59363	Up	AKT2
FADS1	FADS1	0.59631	10.4175	5.29251	7.77322e-07	3.52046e-05	5.59261	Up	FADS1
QPRT	QPRT	0.557715	9.91485	5.28943	7.87501e-07	3.5579e-05	5.58026	Up	QPRT
EHD4	EHD4	0.357809	10.4634	5.28824	7.91473e-07	3.56091e-05	5.57548	Up	EHD4
AKAP11	AKAP11	-0.44298	11.0298	-5.28808	7.91992e-07	3.56091e-05	5.57486	Down	AKAP11
FLJ39653	FLJ39653	-0.568673	6.67494	-5.28734	7.94488e-07	3.56352e-05	5.57187	Down	FLJ39653
PSMB6	PSMB6	0.280419	13.7891	5.28652	7.97227e-07	3.56721e-05	5.5686	Up	PSMB6
SFT2D2	SFT2D2	0.344706	8.97564	5.28563	8.00231e-07	3.56911e-05	5.56503	Up	SFT2D2
PTPRE	PTPRE	0.434052	11.6588	5.28526	8.01487e-07	3.56911e-05	5.56354	Up	PTPRE
LOC646976	LOC646976	-0.937943	4.35323	-5.28148	8.14363e-07	3.61659e-05	5.54841	Down	LOC646976
MFAP4	MFAP4	0.900348	4.64166	5.28099	8.16036e-07	3.61659e-05	5.54646	Up	MFAP4
TPI1P2	TPI1P2	0.27022	12.9073	5.27953	8.21054e-07	3.63019e-05	5.54064	Up	TPI1P2
LMO2	LMO2	0.434732	13.6187	5.27671	8.30877e-07	3.66492e-05	5.52935	Up	LMO2
CENPM	CENPM	1.01004	5.15536	5.27504	8.36739e-07	3.68205e-05	5.52267	Up	CENPM
NPAT	NPAT	-0.569891	8.20458	-5.27365	8.41652e-07	3.69493e-05	5.51711	Down	NPAT
FZD2	FZD2	0.525962	9.7015	5.26623	8.68365e-07	3.80323e-05	5.48745	Up	FZD2
AGPAT2	AGPAT2	0.752022	8.85417	5.2655	8.71056e-07	3.80393e-05	5.48451	Up	AGPAT2
ZFP36	ZFP36	0.723454	14.1128	5.26478	8.73682e-07	3.80393e-05	5.48165	Up	ZFP36
TMED9	TMED9	0.745402	11.4834	5.26452	8.74654e-07	3.80393e-05	5.4806	Up	TMED9
HOOK1	HOOK1	-1.01224	5.85987	-5.26382	8.77235e-07	3.80626e-05	5.4778	Down	HOOK1
GBA	GBA	0.43453	10.1659	5.25814	8.98453e-07	3.88926e-05	5.45511	Up	GBA
EIF4E2	EIF4E2	0.244905	13.8773	5.25728	9.01702e-07	3.89426e-05	5.45169	Up	EIF4E2
PSMB3	PSMB3	0.306932	12.5749	5.25308	9.17773e-07	3.9545e-05	5.43492	Up	PSMB3
GSTT2	GSTT2	1.15308	3.90046	5.24906	9.33383e-07	4.01247e-05	5.41891	Up	GSTT2
WNT16	WNT16	-1.27405	2.04541	-5.24691	9.41874e-07	4.03964e-05	5.41031	Down	WNT16
DCP2	DCP2	0.429521	8.15082	5.2444	9.51849e-07	4.07304e-05	5.40031	Up	DCP2
EIF4EBP1	EIF4EBP1	0.500554	11.2953	5.24322	9.56592e-07	4.08394e-05	5.3956	Up	EIF4EBP1
CECR5-AS1	CECR5-AS1	-0.595522	5.68743	-5.24249	9.59532e-07	4.08712e-05	5.39268	Down	CECR5-AS1
PAG1	PAG1	-0.410984	14.1718	-5.24167	9.62844e-07	4.09187e-05	5.38941	Down	PAG1
YKT6	YKT6	0.421792	8.66241	5.23896	9.73865e-07	4.12928e-05	5.37861	Up	YKT6
KRR1	KRR1	-0.407287	10.6781	-5.23593	9.86317e-07	4.17257e-05	5.36655	Down	KRR1
VIP	VIP	-0.693872	1.45779	-5.23484	9.90821e-07	4.18212e-05	5.36223	Down	VIP
SLC37A2	SLC37A2	0.527877	11.1776	5.23272	9.99687e-07	4.20999e-05	5.35378	Up	SLC37A2
LUC7L3	LUC7L3	-0.417699	11.8014	-5.23136	1.0054e-06	4.22449e-05	5.34837	Down	LUC7L3
CDV3	CDV3	0.245709	11.5942	5.2305	1.00904e-06	4.23026e-05	5.34493	Up	CDV3
BRIX1	BRIX1	-0.356032	11.4467	-5.22974	1.01225e-06	4.23416e-05	5.34192	Down	BRIX1
AGPAT3	AGPAT3	0.457361	7.59355	5.22791	1.02005e-06	4.25724e-05	5.33463	Up	AGPAT3
RG9MTD1	RG9MTD1	-0.318828	11.6954	-5.22429	1.03567e-06	4.31273e-05	5.32022	Down	RG9MTD1
TK1	TK1	0.858214	11.2099	5.2226	1.04305e-06	4.3338e-05	5.31347	Up	TK1
FOXJ1	FOXJ1	-0.893366	5.01866	-5.21678	1.06877e-06	4.42511e-05	5.29036	Down	FOXJ1
CHD7	CHD7	-0.622946	8.91257	-5.21656	1.06979e-06	4.42511e-05	5.28946	Down	CHD7
EIF1AD	EIF1AD	0.311509	9.01661	5.21528	1.07551e-06	4.43892e-05	5.2844	Up	EIF1AD
ZCCHC11	ZCCHC11	-0.564096	10.2878	-5.21376	1.08239e-06	4.45742e-05	5.27835	Down	ZCCHC11
HMGB1	HMGB1	-0.498594	13.841	-5.21215	1.08973e-06	4.47206e-05	5.27193	Down	HMGB1
HCFC1R1	HCFC1R1	0.334905	11.6941	5.21193	1.09075e-06	4.47206e-05	5.27105	Up	HCFC1R1
MFSD7	MFSD7	0.652794	10.593	5.21137	1.09329e-06	4.47265e-05	5.26884	Up	MFSD7
ZNF271	ZNF271	-0.586143	10.0605	-5.21043	1.09762e-06	4.48049e-05	5.26509	Down	ZNF271
RAB27A	RAB27A	0.405917	11.1901	5.20836	1.10715e-06	4.49982e-05	5.25689	Up	RAB27A
ZNF136	ZNF136	-0.524839	7.62373	-5.20835	1.10719e-06	4.49982e-05	5.25686	Down	ZNF136
ADAM28	ADAM28	-0.922736	6.31627	-5.20651	1.11577e-06	4.52483e-05	5.24953	Down	ADAM28
SPINK2	SPINK2	-0.940158	7.28154	-5.20535	1.12119e-06	4.52563e-05	5.24493	Down	SPINK2
VPS33A	VPS33A	0.211798	9.97816	5.20524	1.1217e-06	4.52563e-05	5.2445	Up	VPS33A
STK38L	STK38L	0.425169	9.42911	5.20473	1.12412e-06	4.52563e-05	5.24246	Up	STK38L
CEP290	CEP290	-0.582193	9.25188	-5.20439	1.12569e-06	4.52563e-05	5.24113	Down	CEP290
BEST1	BEST1	0.589961	8.48752	5.20203	1.13686e-06	4.56065e-05	5.23176	Up	BEST1
GNS	GNS	0.534988	7.39832	5.20081	1.14271e-06	4.5743e-05	5.22689	Up	GNS
PYCARD	PYCARD	0.444638	13.8772	5.19175	1.18681e-06	4.74061e-05	5.19097	Up	PYCARD
DENND4C	DENND4C	-0.497342	10.2301	-5.18678	1.21173e-06	4.82981e-05	5.17125	Down	DENND4C
RSPH9	RSPH9	0.624177	5.38627	5.18144	1.23906e-06	4.92194e-05	5.1501	Up	RSPH9
RASL10A	RASL10A	0.859995	8.26899	5.18123	1.24014e-06	4.92194e-05	5.14927	Up	RASL10A
GLS	GLS	-0.457571	11.217	-5.18011	1.24594e-06	4.93445e-05	5.14484	Down	GLS
C16orf70	C16orf70	0.309648	9.83648	5.1788	1.25277e-06	4.94376e-05	5.13966	Up	C16orf70
PLEKHH3	PLEKHH3	0.555747	6.67606	5.17864	1.2536e-06	4.94376e-05	5.13903	Up	PLEKHH3
SOX4	SOX4	0.786257	11.7973	5.16956	1.30205e-06	5.12397e-05	5.10306	Up	SOX4
TTC14	TTC14	-0.367131	9.79111	-5.16298	1.33825e-06	5.24479e-05	5.07705	Down	TTC14
KLHL6	KLHL6	-0.33732	11.2273	-5.1625	1.34094e-06	5.24479e-05	5.07514	Down	KLHL6
SCAF11	SCAF11	-0.508164	10.869	-5.16213	1.34298e-06	5.24479e-05	5.07371	Down	SCAF11
KYNU	KYNU	0.497503	12.7344	5.16188	1.34438e-06	5.24479e-05	5.07271	Up	KYNU
SIL1	SIL1	0.46989	11.7382	5.16144	1.34684e-06	5.24479e-05	5.07098	Up	SIL1
AGTRAP	AGTRAP	0.511068	9.65621	5.1589	1.36118e-06	5.28941e-05	5.06094	Up	AGTRAP
CNTNAP3	CNTNAP3	-0.834828	1.46799	-5.15841	1.36398e-06	5.28941e-05	5.05899	Down	CNTNAP3
OSGIN1	OSGIN1	0.51331	5.98517	5.15219	1.3998e-06	5.40774e-05	5.03441	Up	OSGIN1
CLASRP	CLASRP	0.525466	13.8343	5.1521	1.40031e-06	5.40774e-05	5.03406	Up	CLASRP
SAR1A	SAR1A	0.310592	12.2148	5.14836	1.42228e-06	5.48123e-05	5.0193	Up	SAR1A
F12	F12	0.628324	9.34646	5.1478	1.42559e-06	5.48261e-05	5.0171	Up	F12
MAN2B1	MAN2B1	0.355507	15.6663	5.14641	1.43388e-06	5.50314e-05	5.0116	Up	MAN2B1
RBM11	RBM11	-1.01024	5.82532	-5.14551	1.43927e-06	5.51246e-05	5.00804	Down	RBM11
CTNNA1	CTNNA1	0.354259	11.4616	5.14073	1.46814e-06	5.61148e-05	4.98921	Up	CTNNA1
KIAA1407	KIAA1407	-0.55237	7.78727	-5.1369	1.49171e-06	5.68988e-05	4.97411	Down	KIAA1407
IQCA1	IQCA1	-0.832611	4.80931	-5.13628	1.49555e-06	5.69287e-05	4.97167	Down	IQCA1
SQRDL	SQRDL	0.331751	15.4559	5.1336	1.5123e-06	5.73456e-05	4.96111	Up	SQRDL
ESPNL	ESPNL	-0.854424	5.90995	-5.13355	1.51266e-06	5.73456e-05	4.96088	Down	ESPNL
CCNB2	CCNB2	0.935655	8.3228	5.13145	1.5259e-06	5.773e-05	4.95261	Up	CCNB2
COMMD4	COMMD4	0.308596	8.61573	5.12911	1.54078e-06	5.81746e-05	4.94342	Up	COMMD4
EMD	EMD	0.883028	8.55369	5.12327	1.57866e-06	5.94843e-05	4.92039	Up	EMD
PFDN6	PFDN6	0.800042	10.6235	5.12021	1.59882e-06	6.01221e-05	4.90836	Up	PFDN6
DDX20	DDX20	-0.246458	10.4017	-5.11953	1.60331e-06	6.01695e-05	4.9057	Down	DDX20
KCTD12	KCTD12	0.521296	11.6086	5.11685	1.62127e-06	6.07211e-05	4.89514	Up	KCTD12
TTC18	TTC18	-0.548936	6.94902	-5.11592	1.62752e-06	6.08325e-05	4.89149	Down	TTC18
ARHGAP32	ARHGAP32	-0.506855	6.81039	-5.11531	1.63169e-06	6.08665e-05	4.88906	Down	ARHGAP32
SERPINB8	SERPINB8	0.491378	10.8933	5.11314	1.64642e-06	6.1293e-05	4.88055	Up	SERPINB8
BAIAP2	BAIAP2	0.664682	5.52204	5.10881	1.67626e-06	6.22794e-05	4.86352	Up	BAIAP2
BCCIP	BCCIP	-0.464626	6.25561	-5.10646	1.69267e-06	6.26866e-05	4.85428	Down	BCCIP
CATSPER1	CATSPER1	0.467644	10.2254	5.10628	1.69396e-06	6.26866e-05	4.85356	Up	CATSPER1
PMM1	PMM1	0.28227	10.3886	5.10548	1.69956e-06	6.27689e-05	4.85044	Up	PMM1
RRAS	RRAS	0.503119	12.4425	5.10189	1.72503e-06	6.35837e-05	4.83633	Up	RRAS
QRSL1	QRSL1	-0.379794	10.3544	-5.09912	1.74494e-06	6.41905e-05	4.82546	Down	QRSL1
SGMS2	SGMS2	0.619601	6.30114	5.09767	1.75542e-06	6.44486e-05	4.81978	Up	SGMS2
TKT	TKT	0.43458	15.4888	5.09689	1.76111e-06	6.453e-05	4.81672	Up	TKT
ROM1	ROM1	0.381888	8.6582	5.09528	1.77294e-06	6.48358e-05	4.81037	Up	ROM1
IDH3G	IDH3G	0.346726	10.5336	5.09476	1.77672e-06	6.48468e-05	4.80835	Up	IDH3G
BCL11A	BCL11A	-0.624981	6.57434	-5.09404	1.78203e-06	6.49134e-05	4.80552	Down	BCL11A
ZNF138	ZNF138	-0.856393	7.38035	-5.09324	1.78798e-06	6.50027e-05	4.80237	Down	ZNF138
ADAT2	ADAT2	-0.419159	8.41399	-5.09122	1.80294e-06	6.5419e-05	4.79447	Down	ADAT2
DKC1	DKC1	-0.251258	11.8928	-5.09062	1.80742e-06	6.5454e-05	4.79211	Down	DKC1
BCL3	BCL3	0.515743	13.1476	5.08968	1.81448e-06	6.5582e-05	4.78842	Up	BCL3
SEL1L3	SEL1L3	-0.467615	11.9204	-5.08537	1.84715e-06	6.66335e-05	4.77151	Down	SEL1L3
FAM98A	FAM98A	-0.345148	8.30112	-5.08471	1.8522e-06	6.66863e-05	4.76892	Down	FAM98A
DHRS7B	DHRS7B	0.329118	10.172	5.08302	1.86521e-06	6.70252e-05	4.76229	Up	DHRS7B
MKL2	MKL2	-0.40832	9.50386	-5.08242	1.8698e-06	6.70607e-05	4.75996	Down	MKL2
VWCE	VWCE	-1.41004	6.87288	-5.08168	1.87555e-06	6.71374e-05	4.75705	Down	VWCE
C4orf3	C4orf3	-0.30732	12.8651	-5.08114	1.87978e-06	6.71598e-05	4.75491	Down	C4orf3
ANKRD28	ANKRD28	-0.590596	5.17395	-5.08066	1.88348e-06	6.7163e-05	4.75305	Down	ANKRD28
ARPC4	ARPC4	0.302495	9.3979	5.07756	1.9078e-06	6.79002e-05	4.74089	Up	ARPC4
LOC440292	LOC440292	0.336662	8.16614	5.07589	1.92097e-06	6.81424e-05	4.73437	Up	LOC440292
RSRC2	RSRC2	-0.33958	12.9659	-5.07577	1.92193e-06	6.81424e-05	4.7339	Down	RSRC2
DIS3	DIS3	-0.57073	8.55067	-5.07474	1.93014e-06	6.83033e-05	4.72986	Down	DIS3
DDIT3	DDIT3	-0.277493	7.83209	-5.07406	1.93555e-06	6.83651e-05	4.72721	Down	DDIT3
DAPK3	DAPK3	0.459867	9.12342	5.07295	1.94448e-06	6.85501e-05	4.72285	Up	DAPK3
FAM64A	FAM64A	0.844044	5.70844	5.0724	1.9489e-06	6.85761e-05	4.7207	Up	FAM64A
BLNK	BLNK	-0.722778	7.2839	-5.06989	1.96923e-06	6.91609e-05	4.71086	Down	BLNK
S100A6	S100A6	0.232784	16.9902	5.06876	1.97844e-06	6.93533e-05	4.70644	Up	S100A6
DDX26B	DDX26B	-0.399014	9.98666	-5.06794	1.98516e-06	6.94583e-05	4.70323	Down	DDX26B
ATRN	ATRN	0.486006	9.21154	5.06728	1.99052e-06	6.94598e-05	4.70067	Up	ATRN
SLC22A15	SLC22A15	0.593534	10.3604	5.06693	1.99345e-06	6.94598e-05	4.69928	Up	SLC22A15
SCO2	SCO2	0.803686	12.5712	5.06657	1.9964e-06	6.94598e-05	4.69788	Up	SCO2
TIGD7	TIGD7	-0.450596	6.86113	-5.06496	2.00971e-06	6.97923e-05	4.69159	Down	TIGD7
SAP30L	SAP30L	0.255732	11.8402	5.05856	2.06351e-06	7.15275e-05	4.66655	Up	SAP30L
ZNF12	ZNF12	-0.392092	10.5322	-5.05699	2.07691e-06	7.18579e-05	4.66042	Down	ZNF12
ARRDC1	ARRDC1	0.562349	8.23305	5.05604	2.08502e-06	7.20048e-05	4.65673	Up	ARRDC1
KIAA0564	KIAA0564	-0.550691	7.08778	-5.05531	2.09138e-06	7.20906e-05	4.65384	Down	KIAA0564
TNFSF4	TNFSF4	-0.969538	9.04642	-5.05216	2.11871e-06	7.28977e-05	4.64154	Down	TNFSF4
KIF20B	KIF20B	-0.6213	5.7672	-5.04693	2.16484e-06	7.43475e-05	4.62114	Down	KIF20B
LMO4	LMO4	0.578704	10.4039	5.04124	2.21624e-06	7.59725e-05	4.59891	Up	LMO4
SGK1	SGK1	0.770313	12.0941	5.03876	2.23893e-06	7.66093e-05	4.58926	Up	SGK1
LRRC8B	LRRC8B	-0.466028	8.85687	-5.03505	2.27342e-06	7.75218e-05	4.57478	Down	LRRC8B
C5orf32	C5orf32	0.513052	10.3313	5.03499	2.27393e-06	7.75218e-05	4.57457	Up	C5orf32
VEGFA	VEGFA	0.685199	7.06498	5.03215	2.30069e-06	7.82908e-05	4.56349	Up	VEGFA
C6orf132	C6orf132	0.760626	4.00541	5.03127	2.30907e-06	7.84324e-05	4.56004	Up	C6orf132
USP31	USP31	0.449393	7.70759	5.0293	2.32782e-06	7.88361e-05	4.55238	Up	USP31
ZNF432	ZNF432	-0.446727	6.66718	-5.02913	2.32942e-06	7.88361e-05	4.55173	Down	ZNF432
LRRC25	LRRC25	0.505267	12.5378	5.02824	2.33797e-06	7.88768e-05	4.54826	Up	LRRC25
DSCR3	DSCR3	0.264561	8.34916	5.02813	2.3391e-06	7.88768e-05	4.54781	Up	DSCR3
ZNF670	ZNF670	-0.356082	6.81566	-5.02666	2.35322e-06	7.92093e-05	4.54211	Down	ZNF670
C14orf80	C14orf80	0.541775	9.55954	5.02603	2.35932e-06	7.92714e-05	4.53965	Up	C14orf80
ANXA6	ANXA6	1.08994	11.1437	5.02418	2.3774e-06	7.9735e-05	4.53242	Up	ANXA6
GNG11	GNG11	-1.00643	14.0632	-5.02184	2.4003e-06	8.03036e-05	4.52335	Down	GNG11
KIAA1370	KIAA1370	-0.347525	10.761	-5.02135	2.40522e-06	8.03036e-05	4.5214	Down	KIAA1370
ZNF180	ZNF180	-0.460094	8.15494	-5.02077	2.41094e-06	8.03036e-05	4.51916	Down	ZNF180
SPAG9	SPAG9	0.486659	6.31241	5.02057	2.41286e-06	8.03036e-05	4.5184	Up	SPAG9
HEMGN	HEMGN	-1.31938	7.90506	-5.02001	2.41845e-06	8.03036e-05	4.51621	Down	HEMGN
NUCB2	NUCB2	-0.513352	11.6345	-5.01983	2.42024e-06	8.03036e-05	4.51551	Down	NUCB2
HSPH1	HSPH1	-0.435249	12.3598	-5.01844	2.4341e-06	8.06199e-05	4.5101	Down	HSPH1
TOR2A	TOR2A	0.359518	11.233	5.01082	2.51145e-06	8.30339e-05	4.48048	Up	TOR2A
FLJ23867	FLJ23867	0.363944	7.50724	5.01011	2.51879e-06	8.3129e-05	4.47771	Up	FLJ23867
KIAA0226L	KIAA0226L	-0.715536	8.93887	-5.00826	2.53804e-06	8.36161e-05	4.4705	Down	KIAA0226L
FCRLA	FCRLA	-0.933713	9.56126	-5.00735	2.54755e-06	8.36708e-05	4.46696	Down	FCRLA
C15orf48	C15orf48	0.519332	6.19167	5.00724	2.54869e-06	8.36708e-05	4.46654	Up	C15orf48
SLC39A11	SLC39A11	0.481184	8.49382	5.00574	2.56441e-06	8.40387e-05	4.46072	Up	SLC39A11
NTN4	NTN4	-1.49754	4.1146	-5.00266	2.59703e-06	8.49581e-05	4.44875	Down	NTN4
VSIG10L	VSIG10L	0.549171	6.96326	5.00212	2.60282e-06	8.4998e-05	4.44664	Up	VSIG10L
C18orf56	C18orf56	1.06597	3.21748	5.00145	2.60992e-06	8.50003e-05	4.44406	Up	C18orf56
RAB5C	RAB5C	0.51302	9.65909	5.00074	2.61754e-06	8.50003e-05	4.4413	Up	RAB5C
ITPR1	ITPR1	-0.267065	10.8852	-5.00044	2.62075e-06	8.50003e-05	4.44014	Down	ITPR1
TUBD1	TUBD1	-0.380657	8.12914	-5.00041	2.62115e-06	8.50003e-05	4.43999	Down	TUBD1
TMEM173	TMEM173	0.271741	13.7221	4.99858	2.6408e-06	8.54885e-05	4.43292	Up	TMEM173
NEMF	NEMF	-0.391125	11.2202	-4.99488	2.6812e-06	8.66456e-05	4.41855	Down	NEMF
BEND5	BEND5	-0.712501	7.55973	-4.99372	2.69395e-06	8.68112e-05	4.41406	Down	BEND5
ZNF546	ZNF546	-0.651923	5.6742	-4.99342	2.69727e-06	8.68112e-05	4.41289	Down	ZNF546
IL23R	IL23R	-1.28486	2.62321	-4.99315	2.70032e-06	8.68112e-05	4.41182	Down	IL23R
LIMS1	LIMS1	-0.703454	11.5365	-4.9912	2.7219e-06	8.73036e-05	4.40428	Down	LIMS1
NR4A1	NR4A1	1.11932	10.6438	4.99057	2.72903e-06	8.73036e-05	4.40181	Up	NR4A1
MIER2	MIER2	0.393905	10.75	4.99051	2.7297e-06	8.73036e-05	4.40157	Up	MIER2
KIAA0020	KIAA0020	-0.280935	11.6842	-4.9896	2.73981e-06	8.74767e-05	4.39807	Down	KIAA0020
NFAM1	NFAM1	0.558889	5.81529	4.98759	2.76256e-06	8.80367e-05	4.39025	Up	NFAM1
SCAND1	SCAND1	0.514286	9.94581	4.98721	2.76682e-06	8.80367e-05	4.38879	Up	SCAND1
STK35	STK35	0.577262	6.1743	4.98623	2.77792e-06	8.82392e-05	4.385	Up	STK35
ZNF395	ZNF395	-0.436547	11.3569	-4.98452	2.79748e-06	8.87092e-05	4.37835	Down	ZNF395
RSF1	RSF1	-0.41253	8.52895	-4.98294	2.81565e-06	8.90807e-05	4.37222	Down	RSF1
MARK4	MARK4	0.329112	8.87325	4.98267	2.81877e-06	8.90807e-05	4.37118	Up	MARK4
IARS	IARS	-0.293808	11.1594	-4.98134	2.83412e-06	8.94142e-05	4.36604	Down	IARS
C16orf93	C16orf93	0.47372	9.75498	4.97789	2.87447e-06	9.04552e-05	4.35266	Up	C16orf93
DNTTIP1	DNTTIP1	0.285935	12.6962	4.97748	2.87922e-06	9.04552e-05	4.35109	Up	DNTTIP1
KIAA0947	KIAA0947	-0.324149	9.59495	-4.97727	2.8817e-06	9.04552e-05	4.35028	Down	KIAA0947
FGR	FGR	0.345708	16.6973	4.97667	2.88877e-06	9.05246e-05	4.34796	Up	FGR
CYP2E1	CYP2E1	-0.729644	5.46955	-4.9726	2.93725e-06	9.1889e-05	4.3322	Down	CYP2E1
FRS3	FRS3	0.328392	8.64906	4.9713	2.95297e-06	9.2226e-05	4.32715	Up	FRS3
RASGRP4	RASGRP4	0.451968	10.0349	4.96981	2.97097e-06	9.24837e-05	4.3214	Up	RASGRP4
NLRX1	NLRX1	0.328375	11.9167	4.96959	2.97365e-06	9.24837e-05	4.32054	Up	NLRX1
PDCD4	PDCD4	-0.40665	12.317	-4.96939	2.97613e-06	9.24837e-05	4.31976	Down	PDCD4
ERGIC2	ERGIC2	-0.321558	10.5987	-4.9669	3.00655e-06	9.32731e-05	4.31013	Down	ERGIC2
TCIRG1	TCIRG1	0.449693	14.6806	4.96628	3.01423e-06	9.33558e-05	4.30772	Up	TCIRG1
HAB1	HAB1	0.718567	6.21751	4.96439	3.03756e-06	9.37901e-05	4.30042	Up	HAB1
CDCA5	CDCA5	0.784234	7.57275	4.96433	3.03833e-06	9.37901e-05	4.30018	Up	CDCA5
SYMPK	SYMPK	0.396284	11.8171	4.96176	3.0703e-06	9.46202e-05	4.29027	Up	SYMPK
FAM134B	FAM134B	-0.62568	10.6741	-4.96015	3.09055e-06	9.50867e-05	4.28405	Down	FAM134B
RELT	RELT	0.580771	9.24624	4.95595	3.14403e-06	9.65726e-05	4.26781	Up	RELT
CEP70	CEP70	-0.637806	6.92411	-4.9552	3.15371e-06	9.67103e-05	4.2649	Down	CEP70
S100A2	S100A2	0.425747	6.46463	4.95463	3.16103e-06	9.67753e-05	4.26271	Up	S100A2
UHRF2	UHRF2	-0.377667	11.2539	-4.95256	3.18793e-06	9.74386e-05	4.25469	Down	UHRF2
FBXW11	FBXW11	0.444233	11.0572	4.94981	3.2238e-06	9.83734e-05	4.2441	Up	FBXW11
HTATSF1	HTATSF1	-0.317612	12.9774	-4.94786	3.2496e-06	9.89544e-05	4.23656	Down	HTATSF1
ARMCX3	ARMCX3	-0.48681	8.10379	-4.94757	3.25347e-06	9.89544e-05	4.23543	Down	ARMCX3
HIST2H2BE	HIST2H2BE	-0.819079	7.73225	-4.94657	3.26673e-06	9.91955e-05	4.23159	Down	HIST2H2BE
IL15	IL15	0.507058	11.7366	4.94609	3.2731e-06	9.92272e-05	4.22974	Up	IL15
SPIRE1	SPIRE1	0.490576	6.00727	4.94155	3.33422e-06	0.000100916	4.21223	Up	SPIRE1
ZBED5	ZBED5	-0.289455	12.8201	-4.93923	3.3659e-06	0.000101709	4.20329	Down	ZBED5
CSRNP1	CSRNP1	0.797891	9.05532	4.93871	3.37314e-06	0.000101763	4.20125	Up	CSRNP1
FAM49A	FAM49A	0.480519	10.9968	4.93812	3.38118e-06	0.000101837	4.199	Up	FAM49A
RASA2	RASA2	-0.350489	7.0909	-4.93739	3.39122e-06	0.000101837	4.1962	Down	RASA2
GRAMD4	GRAMD4	0.38727	6.44819	4.93734	3.39202e-06	0.000101837	4.19597	Up	GRAMD4
POLR1C	POLR1C	-0.326078	10.1724	-4.93673	3.4004e-06	0.000101924	4.19364	Down	POLR1C
ZNF385D	ZNF385D	-1.28033	6.63418	-4.93423	3.43529e-06	0.000102703	4.18398	Down	ZNF385D
GLRA3	GLRA3	-1.17156	2.68696	-4.93407	3.4374e-06	0.000102703	4.1834	Down	GLRA3
PSENEN	PSENEN	0.352428	9.67085	4.93303	3.45203e-06	0.000102975	4.17938	Up	PSENEN
CA2	CA2	-1.00339	11.0029	-4.93105	3.48004e-06	0.000103525	4.17173	Down	CA2
BIRC5	BIRC5	0.971952	8.95561	4.9305	3.48786e-06	0.000103525	4.16961	Up	BIRC5
GNL3	GNL3	-0.378822	11.5021	-4.93046	3.48836e-06	0.000103525	4.16948	Down	GNL3
EFNB3	EFNB3	-1.63202	8.87016	-4.93015	3.49274e-06	0.000103525	4.16829	Down	EFNB3
CD24	CD24	-1.07084	8.79192	-4.9271	3.5364e-06	0.000104653	4.15654	Down	CD24
MAD2L2	MAD2L2	0.321648	10.2894	4.92588	3.55395e-06	0.000104696	4.15185	Up	MAD2L2
BIRC3	BIRC3	-0.650997	12.4744	-4.92585	3.55438e-06	0.000104696	4.15174	Down	BIRC3
EMP3	EMP3	0.45118	14.0671	4.92583	3.55475e-06	0.000104696	4.15164	Up	EMP3
UBXN11	UBXN11	0.440934	9.20662	4.92526	3.56302e-06	0.000104774	4.14944	Up	UBXN11
EDNRB	EDNRB	1.38255	3.20058	4.92413	3.57939e-06	0.000105089	4.1451	Up	EDNRB
P2RY12	P2RY12	-0.990055	7.99451	-4.9229	3.59744e-06	0.000105419	4.14035	Down	P2RY12
CCR6	CCR6	-1.00745	7.53747	-4.92256	3.60233e-06	0.000105419	4.13906	Down	CCR6
ZNF227	ZNF227	-0.5323	7.02323	-4.9222	3.6076e-06	0.000105419	4.13768	Down	ZNF227
ANG	ANG	0.773097	10.6345	4.9197	3.64453e-06	0.000106319	4.12804	Up	ANG
PLEKHG1	PLEKHG1	-0.783973	5.94666	-4.91915	3.65269e-06	0.000106319	4.12593	Down	PLEKHG1
LINC00301	LINC00301	-0.997121	3.13514	-4.91896	3.65552e-06	0.000106319	4.12519	Down	LINC00301
LINC00482	LINC00482	0.809239	7.07196	4.91392	3.73111e-06	0.000108348	4.10583	Up	LINC00482
LYPD6B	LYPD6B	-1.16396	2.34222	-4.91333	3.74016e-06	0.000108441	4.10354	Down	LYPD6B
CA5A	CA5A	-1.07243	4.65819	-4.91231	3.7557e-06	0.000108723	4.09962	Down	CA5A
FAM18B1	FAM18B1	-0.295122	10.4721	-4.91042	3.78451e-06	0.000109268	4.09239	Down	FAM18B1
TRIM25	TRIM25	0.488264	8.14154	4.91031	3.78627e-06	0.000109268	4.09195	Up	TRIM25
CEP350	CEP350	-0.384059	10.692	-4.90617	3.85045e-06	0.000110834	4.07605	Down	CEP350
AMIGO2	AMIGO2	-0.491939	9.37572	-4.90574	3.85728e-06	0.000110834	4.07438	Down	AMIGO2
TWISTNB	TWISTNB	-0.381244	8.84969	-4.90566	3.85841e-06	0.000110834	4.0741	Down	TWISTNB
ZNF117	ZNF117	-0.794461	8.25598	-4.90478	3.87224e-06	0.00011106	4.07072	Down	ZNF117
LRPPRC	LRPPRC	-0.350744	10.5879	-4.90407	3.88341e-06	0.000111121	4.06799	Down	LRPPRC
ESPL1	ESPL1	0.660613	6.63004	4.90389	3.88632e-06	0.000111121	4.06728	Up	ESPL1
ZCWPW1	ZCWPW1	-0.32419	10.7596	-4.90271	3.905e-06	0.000111484	4.06275	Down	ZCWPW1
JDP2	JDP2	0.601438	12.8219	4.89976	3.95196e-06	0.000112652	4.05144	Up	JDP2
CASP8AP2	CASP8AP2	-0.443304	9.36171	-4.89878	3.96768e-06	0.000112927	4.04769	Down	CASP8AP2
PLD1	PLD1	0.472053	9.12985	4.89408	4.04411e-06	0.000114927	4.02964	Up	PLD1
GHDC	GHDC	0.277944	9.31084	4.89177	4.08225e-06	0.00011502	4.02077	Up	GHDC
ERLIN2	ERLIN2	0.336829	7.48128	4.89169	4.08357e-06	0.00011502	4.02046	Up	ERLIN2
PDZD2	PDZD2	-0.771422	4.28879	-4.89144	4.08767e-06	0.00011502	4.01951	Down	PDZD2
C13orf27	C13orf27	-0.292254	9.95732	-4.89136	4.08903e-06	0.00011502	4.0192	Down	C13orf27
ZNF585A	ZNF585A	-0.413627	8.37887	-4.89135	4.08916e-06	0.00011502	4.01917	Down	ZNF585A
SLC12A9	SLC12A9	0.361307	14.952	4.89126	4.09064e-06	0.00011502	4.01882	Up	SLC12A9
KLHL9	KLHL9	-0.388538	11.6008	-4.89126	4.09065e-06	0.00011502	4.01882	Down	KLHL9
ZNF407	ZNF407	-0.249437	8.07776	-4.89071	4.09976e-06	0.000115102	4.01672	Down	ZNF407
CD63	CD63	0.340029	15.6395	4.89005	4.11078e-06	0.000115238	4.01418	Up	CD63
PDAP1	PDAP1	0.64857	9.24789	4.88938	4.12189e-06	0.000115269	4.01163	Up	PDAP1
SLC12A4	SLC12A4	0.45348	8.75041	4.88924	4.12428e-06	0.000115269	4.01108	Up	SLC12A4
SLC15A3	SLC15A3	0.502761	12.6386	4.88698	4.16218e-06	0.000116154	4.00243	Up	SLC15A3
ANXA2P1	ANXA2P1	0.427423	12.8014	4.88285	4.23244e-06	0.000117783	3.9866	Up	ANXA2P1
PRSS35	PRSS35	-1.36108	2.62284	-4.88281	4.23319e-06	0.000117783	3.98643	Down	PRSS35
MPP3	MPP3	0.669319	6.49072	4.88186	4.2494e-06	0.000117937	3.98282	Up	MPP3
SMARCD3	SMARCD3	0.518953	13.2579	4.88163	4.25342e-06	0.000117937	3.98193	Up	SMARCD3
SPTY2D1	SPTY2D1	-0.38683	6.76556	-4.88138	4.25776e-06	0.000117937	3.98096	Down	SPTY2D1
DLST	DLST	0.871238	10.0696	4.87986	4.28403e-06	0.000118489	3.97514	Up	DLST
ZNF385A	ZNF385A	0.424452	12.1861	4.87906	4.29796e-06	0.000118698	3.97207	Up	ZNF385A
FAM20C	FAM20C	0.648523	11.3298	4.87721	4.33026e-06	0.000119403	3.965	Up	FAM20C
ADAP2	ADAP2	0.542118	12.1246	4.87686	4.33633e-06	0.000119403	3.96367	Up	ADAP2
MMD	MMD	-0.911451	12.8882	-4.87524	4.36489e-06	0.000120012	3.95747	Down	MMD
C20orf203	C20orf203	-0.663442	1.57008	-4.87426	4.38222e-06	0.000120104	3.95372	Down	C20orf203
AKR1A1	AKR1A1	0.23555	12.1769	4.87416	4.38393e-06	0.000120104	3.95335	Up	AKR1A1
ZMYND15	ZMYND15	0.661586	9.05562	4.87396	4.38758e-06	0.000120104	3.95256	Up	ZMYND15
LTB4R	LTB4R	0.593773	9.57611	4.87336	4.39822e-06	0.000120218	3.95027	Up	LTB4R
ZFP62	ZFP62	-0.37896	12.3235	-4.87215	4.41987e-06	0.000120562	3.94563	Down	ZFP62
RASGRP3	RASGRP3	-0.637659	7.26468	-4.87173	4.42727e-06	0.000120562	3.94405	Down	RASGRP3
LAMA3	LAMA3	-1.88703	2.6207	-4.87157	4.43022e-06	0.000120562	3.94342	Down	LAMA3
CROCCP3	CROCCP3	-0.903328	6.20517	-4.87055	4.44848e-06	0.000120689	3.93953	Down	CROCCP3
ZNF572	ZNF572	-0.582221	7.82302	-4.87029	4.45319e-06	0.000120689	3.93853	Down	ZNF572
RBL2	RBL2	-0.422804	10.0448	-4.87022	4.45436e-06	0.000120689	3.93828	Down	RBL2
ZNF30	ZNF30	-0.6726	7.59291	-4.8694	4.46929e-06	0.000120898	3.93512	Down	ZNF30
HIVEP1	HIVEP1	-0.367206	8.19153	-4.86908	4.47505e-06	0.000120898	3.9339	Down	HIVEP1
RNF217	RNF217	0.529236	5.62565	4.86409	4.56628e-06	0.000123184	3.91482	Up	RNF217
ZNF84	ZNF84	-0.434966	9.30419	-4.86354	4.57644e-06	0.000123279	3.91272	Down	ZNF84
MCM10	MCM10	0.988773	4.66827	4.86303	4.58591e-06	0.00012328	3.91077	Up	MCM10
YIPF1	YIPF1	0.199038	10.9515	4.86252	4.59539e-06	0.00012328	3.90881	Up	YIPF1
PVT1	PVT1	0.413254	7.83278	4.86246	4.59634e-06	0.00012328	3.90862	Up	PVT1
RABGAP1L	RABGAP1L	-0.500696	12.2296	-4.86161	4.61216e-06	0.000123526	3.90537	Down	RABGAP1L
NAE1	NAE1	-0.512235	11.6545	-4.86107	4.62232e-06	0.00012362	3.90329	Down	NAE1
SPECC1	SPECC1	0.423194	11.9495	4.85973	4.64738e-06	0.000124048	3.89818	Up	SPECC1
LOC729732	LOC729732	0.588738	9.95242	4.8595	4.65165e-06	0.000124048	3.89731	Up	LOC729732
ENKUR	ENKUR	-1.07966	6.41841	-4.85814	4.67731e-06	0.000124554	3.89211	Down	ENKUR
HDAC11	HDAC11	0.386945	6.12076	4.85724	4.6943e-06	0.000124828	3.88868	Up	HDAC11
NECAB3	NECAB3	0.473014	8.19927	4.85627	4.71274e-06	0.00012514	3.88498	Up	NECAB3
P2RY14	P2RY14	-0.678942	9.05227	-4.8534	4.76783e-06	0.000126422	3.87399	Down	P2RY14
NFKBIZ	NFKBIZ	0.659738	11.0246	4.85168	4.80106e-06	0.000127122	3.86742	Up	NFKBIZ
MAMDC4	MAMDC4	0.454611	7.97985	4.84972	4.83912e-06	0.000127948	3.85996	Up	MAMDC4
BACE2	BACE2	-0.772893	7.99914	-4.84929	4.84743e-06	0.000127986	3.85834	Down	BACE2
IL7R	IL7R	-0.857761	10.6389	-4.8482	4.8689e-06	0.000128371	3.85416	Down	IL7R
ELOVL4	ELOVL4	-0.953848	3.96851	-4.84748	4.88311e-06	0.000128563	3.85141	Down	ELOVL4
FBP1	FBP1	0.578412	11.651	4.84669	4.89855e-06	0.000128788	3.84842	Up	FBP1
GBGT1	GBGT1	0.63625	8.49321	4.84312	4.96968e-06	0.000130473	3.8348	Up	GBGT1
GGN	GGN	0.489323	5.71021	4.84148	5.00272e-06	0.000131156	3.82854	Up	GGN
SNAI1	SNAI1	1.02148	6.45383	4.83944	5.04396e-06	0.000132019	3.82078	Up	SNAI1
SLC44A3	SLC44A3	-0.771905	2.0357	-4.83915	5.04983e-06	0.000132019	3.81968	Down	SLC44A3
C12orf35	C12orf35	-0.433791	14.2749	-4.836	5.11445e-06	0.000133369	3.80766	Down	C12orf35
NFKBIA	NFKBIA	0.726879	14.9954	4.83593	5.11581e-06	0.000133369	3.80741	Up	NFKBIA
SLC8A1	SLC8A1	0.68869	9.02293	4.83359	5.1643e-06	0.000134445	3.79849	Up	SLC8A1
BMI1	BMI1	-0.386617	11.5915	-4.82537	5.33804e-06	0.000138774	3.76723	Down	BMI1
LRRK1	LRRK1	0.491205	7.92248	4.8242	5.36342e-06	0.00013924	3.76274	Up	LRRK1
MRPS18A	MRPS18A	0.245187	10.3694	4.82234	5.40367e-06	0.000140022	3.75568	Up	MRPS18A
CMPK1	CMPK1	-0.393343	11.1132	-4.82211	5.40859e-06	0.000140022	3.75482	Down	CMPK1
C2orf40	C2orf40	-0.968403	5.20622	-4.8215	5.42187e-06	0.00014017	3.7525	Down	C2orf40
RRP1B	RRP1B	0.385111	9.2225	4.81916	5.47314e-06	0.000141113	3.74361	Up	RRP1B
ZNF616	ZNF616	-0.529182	5.55282	-4.81907	5.47509e-06	0.000141113	3.74327	Down	ZNF616
CLEC4D	CLEC4D	0.745388	10.8496	4.8188	5.48108e-06	0.000141113	3.74224	Up	CLEC4D
RNH1	RNH1	0.287211	16.0588	4.81843	5.4894e-06	0.000141132	3.74081	Up	RNH1
CWF19L2	CWF19L2	-0.353803	8.61889	-4.81749	5.51018e-06	0.000141295	3.73724	Down	CWF19L2
MYC	MYC	-0.539892	12.2818	-4.81745	5.51091e-06	0.000141295	3.73711	Down	MYC
C2orf88	C2orf88	-0.918784	9.32141	-4.81693	5.52249e-06	0.000141397	3.73513	Down	C2orf88
KIAA1522	KIAA1522	0.548453	8.79921	4.81656	5.53079e-06	0.000141415	3.73371	Up	KIAA1522
ALKBH8	ALKBH8	-0.429659	6.77062	-4.81544	5.55564e-06	0.000141856	3.72948	Down	ALKBH8
PPWD1	PPWD1	-0.31236	12.1248	-4.81117	5.65192e-06	0.000144116	3.71324	Down	PPWD1
COL16A1	COL16A1	-0.879488	3.14238	-4.81037	5.67019e-06	0.000144175	3.71019	Down	COL16A1
MELK	MELK	0.847346	4.97778	4.81017	5.67467e-06	0.000144175	3.70945	Up	MELK
WDR83	WDR83	0.290335	9.53412	4.81005	5.67744e-06	0.000144175	3.70899	Up	WDR83
TBC1D2	TBC1D2	0.570471	10.5635	4.80791	5.72649e-06	0.000145222	3.70086	Up	TBC1D2
EYA3	EYA3	0.449931	5.40446	4.80665	5.75548e-06	0.000145646	3.69609	Up	EYA3
C12orf23	C12orf23	-0.480939	11.2423	-4.8065	5.75887e-06	0.000145646	3.69553	Down	C12orf23
XPR1	XPR1	0.495993	5.83105	4.80315	5.83684e-06	0.000147418	3.68283	Up	XPR1
FIGNL1	FIGNL1	-0.451302	7.75048	-4.80033	5.90327e-06	0.000148894	3.67214	Down	FIGNL1
ZNF664	ZNF664	-0.346667	11.7007	-4.79913	5.93192e-06	0.000149414	3.66756	Down	ZNF664
VMA21	VMA21	0.423519	10.4557	4.79685	5.98643e-06	0.000150583	3.65892	Up	VMA21
PSMG1	PSMG1	0.431858	11.9783	4.79548	6.01933e-06	0.000151206	3.65375	Up	PSMG1
CSTB	CSTB	0.213955	13.5238	4.79372	6.06205e-06	0.000152074	3.64707	Up	CSTB
DHRS4	DHRS4	0.297869	11.1484	4.79113	6.12538e-06	0.000153456	3.63725	Up	DHRS4
GGNBP2	GGNBP2	-0.291395	10.8723	-4.79026	6.14668e-06	0.00015367	3.63397	Down	GGNBP2
TC2N	TC2N	-0.522457	10.263	-4.79011	6.15043e-06	0.00015367	3.6334	Down	TC2N
TMED1	TMED1	0.393437	9.3984	4.78941	6.16765e-06	0.000153894	3.63075	Up	TMED1
LBH	LBH	-0.620591	12.0356	-4.78663	6.23675e-06	0.000155409	3.62023	Down	LBH
UTS2D	UTS2D	-1.34266	2.65773	-4.78557	6.26349e-06	0.000155867	3.61619	Down	UTS2D
SLC1A4	SLC1A4	0.516729	7.62426	4.7849	6.28022e-06	0.000156075	3.61367	Up	SLC1A4
RBM26	RBM26	-0.379534	10.0561	-4.78136	6.37004e-06	0.000158096	3.60026	Down	RBM26
ASF1B	ASF1B	0.388985	8.31472	4.78096	6.38026e-06	0.000158139	3.59875	Up	ASF1B
SLC16A5	SLC16A5	0.406023	13.0483	4.77963	6.41417e-06	0.000158768	3.59374	Up	SLC16A5
IKBKAP	IKBKAP	-0.371116	10.9391	-4.77791	6.45846e-06	0.000159652	3.58724	Down	IKBKAP
MST4	MST4	-0.378305	12.7884	-4.77619	6.50309e-06	0.000160512	3.58074	Down	MST4
ZNF302	ZNF302	-0.452661	9.24752	-4.77591	6.51049e-06	0.000160512	3.57967	Down	ZNF302
REG4	REG4	-1.18015	3.65239	-4.77555	6.51977e-06	0.000160528	3.57832	Down	REG4
PNN	PNN	-0.386073	13.4024	-4.77437	6.55079e-06	0.000161078	3.57384	Down	PNN
PIGZ	PIGZ	0.556981	8.54233	4.77101	6.63946e-06	0.000163043	3.56114	Up	PIGZ
KBTBD6	KBTBD6	-0.688134	5.5377	-4.76897	6.69391e-06	0.000164116	3.55343	Down	KBTBD6
FAM83F	FAM83F	-1.03862	3.55923	-4.76861	6.70345e-06	0.000164116	3.55209	Down	FAM83F
FLVCR1	FLVCR1	0.422081	8.73907	4.76838	6.70959e-06	0.000164116	3.55122	Up	FLVCR1
C5orf34	C5orf34	-0.522845	4.27478	-4.76621	6.76797e-06	0.000165327	3.54304	Down	C5orf34
HIST1H2BC	HIST1H2BC	-0.698844	9.20121	-4.76545	6.78869e-06	0.000165501	3.54015	Down	HIST1H2BC
TTC37	TTC37	-0.541668	10.0328	-4.76529	6.7929e-06	0.000165501	3.53957	Down	TTC37
PGPEP1	PGPEP1	0.353792	8.78673	4.76321	6.84966e-06	0.000166666	3.53171	Up	PGPEP1
RAPGEF6	RAPGEF6	-0.609974	9.10077	-4.76282	6.86046e-06	0.000166711	3.53023	Down	RAPGEF6
MUC22	MUC22	-1.06257	2.64092	-4.76239	6.87233e-06	0.000166782	3.52859	Down	MUC22
TGFBR2	TGFBR2	-0.282217	13.3521	-4.75799	6.99406e-06	0.000169515	3.51202	Down	TGFBR2
PHF17	PHF17	-0.286947	12.5043	-4.75759	7.00524e-06	0.000169565	3.51051	Down	PHF17
SCPEP1	SCPEP1	0.430969	12.8236	4.75697	7.02265e-06	0.000169766	3.50816	Up	SCPEP1
PHIP	PHIP	-0.33321	13.2089	-4.75589	7.05315e-06	0.000170282	3.50407	Down	PHIP
TCN1	TCN1	-1.70326	5.82082	-4.75509	7.07567e-06	0.000170604	3.50106	Down	TCN1
SYPL1	SYPL1	-0.330435	11.5935	-4.75356	7.11893e-06	0.000171114	3.49531	Down	SYPL1
BRI3	BRI3	0.440461	15.7915	4.75342	7.12309e-06	0.000171114	3.49476	Up	BRI3
ZNF347	ZNF347	-0.489442	5.74239	-4.75337	7.12438e-06	0.000171114	3.49459	Down	ZNF347
RPE	RPE	0.279856	9.13856	4.75205	7.16215e-06	0.000171799	3.48959	Up	RPE
TTBK2	TTBK2	0.300207	6.24572	4.75146	7.17882e-06	0.000171977	3.4874	Up	TTBK2
PTPDC1	PTPDC1	-0.363336	6.70748	-4.74961	7.23208e-06	0.000173031	3.48042	Down	PTPDC1
HELQ	HELQ	-0.293612	8.92792	-4.74898	7.25019e-06	0.000173241	3.47806	Down	HELQ
EBP	EBP	0.331854	12.5676	4.74459	7.37832e-06	0.000176077	3.46152	Up	EBP
MFSD2A	MFSD2A	0.706515	5.55549	4.74399	7.396e-06	0.000176273	3.45927	Up	MFSD2A
PMS1	PMS1	-0.365608	9.6336	-4.74193	7.45726e-06	0.000177506	3.45148	Down	PMS1
ATR	ATR	-0.331436	10.9613	-4.73991	7.51751e-06	0.000178711	3.44388	Down	ATR
ERC2	ERC2	-0.732024	1.52648	-4.73886	7.54902e-06	0.000179232	3.43993	Down	ERC2
AHCTF1	AHCTF1	-0.387375	10.9647	-4.73738	7.59353e-06	0.000180059	3.43439	Down	AHCTF1
TARBP1	TARBP1	-0.375254	9.86532	-4.73706	7.60333e-06	0.000180061	3.43317	Down	TARBP1
PDGFRA	PDGFRA	-1.19902	2.98774	-4.73561	7.64727e-06	0.000180872	3.42773	Down	PDGFRA
NOL8	NOL8	-0.324226	12.3905	-4.73404	7.69521e-06	0.000181775	3.42183	Down	NOL8
ZNF585B	ZNF585B	-0.417483	8.30917	-4.7302	7.81408e-06	0.000184349	3.40736	Down	ZNF585B
DMTF1	DMTF1	-0.317768	10.5317	-4.7284	7.87012e-06	0.000185233	3.40062	Down	DMTF1
LGALS1	LGALS1	0.489887	15.3603	4.72836	7.87147e-06	0.000185233	3.40046	Up	LGALS1
BAK1	BAK1	0.438035	10.689	4.72494	7.97937e-06	0.000187363	3.38761	Up	BAK1
ZNF137P	ZNF137P	-0.44738	8.11066	-4.72485	7.98211e-06	0.000187363	3.38728	Down	ZNF137P
SSSCA1	SSSCA1	0.267556	10.5476	4.72393	8.0115e-06	0.000187816	3.38382	Up	SSSCA1
SON	SON	-0.255887	13.5372	-4.72316	8.036e-06	0.000188154	3.38094	Down	SON
ARRB2	ARRB2	0.284872	14.3044	4.72189	8.07683e-06	0.000188872	3.37615	Up	ARRB2
LOC388242	LOC388242	0.453243	10.0454	4.72032	8.12717e-06	0.000189811	3.37029	Up	LOC388242
C14orf49	C14orf49	0.424323	6.28213	4.71989	8.14122e-06	0.000189901	3.36866	Up	C14orf49
KIAA1430	KIAA1430	-0.370499	11.5226	-4.71954	8.15245e-06	0.000189925	3.36736	Down	KIAA1430
HIST1H2BG	HIST1H2BG	-0.732863	9.17268	-4.7189	8.17329e-06	0.000190058	3.36495	Down	HIST1H2BG
SLC39A7	SLC39A7	0.723057	9.21214	4.71874	8.17862e-06	0.000190058	3.36434	Up	SLC39A7
CD93	CD93	0.595658	10.2086	4.71804	8.20143e-06	0.000190351	3.36171	Up	CD93
ANXA4	ANXA4	0.314264	12.1378	4.71696	8.23677e-06	0.000190746	3.35765	Up	ANXA4
ZNF232	ZNF232	-0.325236	8.71752	-4.71689	8.23896e-06	0.000190746	3.3574	Down	ZNF232
IL17RC	IL17RC	0.636332	7.22711	4.7161	8.26482e-06	0.000191107	3.35444	Up	IL17RC
ZNF608	ZNF608	-1.05447	2.40898	-4.71536	8.28918e-06	0.000191428	3.35166	Down	ZNF608
GTF3C4	GTF3C4	0.257143	9.847	4.7148	8.30777e-06	0.000191428	3.34955	Up	GTF3C4
EIF6	EIF6	0.288859	12.4905	4.71474	8.30955e-06	0.000191428	3.34935	Up	EIF6
SPRY1	SPRY1	-0.9934	4.07804	-4.71406	8.33218e-06	0.000191712	3.34678	Down	SPRY1
DBT	DBT	-0.851142	6.00747	-4.71208	8.39784e-06	0.000192984	3.33938	Down	DBT
HS1BP3	HS1BP3	0.523662	9.22795	4.71092	8.43669e-06	0.000193638	3.33502	Up	HS1BP3
SLC27A3	SLC27A3	0.429877	11.5761	4.71042	8.45345e-06	0.000193784	3.33315	Up	SLC27A3
HCG27	HCG27	-0.58415	6.82118	-4.70807	8.53275e-06	0.000195361	3.32434	Down	HCG27
FANCF	FANCF	-0.376071	10.1008	-4.70744	8.55416e-06	0.000195611	3.32197	Down	FANCF
C19orf59	C19orf59	0.626955	11.7768	4.7065	8.58627e-06	0.000196104	3.31844	Up	C19orf59
LUC7L2	LUC7L2	-0.241129	10.789	-4.70492	8.64025e-06	0.000197095	3.31253	Down	LUC7L2
FNDC3A	FNDC3A	-0.305238	11.0972	-4.70396	8.67319e-06	0.000197604	3.30894	Down	FNDC3A
CXCR2	CXCR2	-0.618537	9.74487	-4.70299	8.70679e-06	0.000197716	3.30529	Down	CXCR2
MGC23284	MGC23284	0.612401	8.25065	4.7029	8.70987e-06	0.000197716	3.30495	Up	MGC23284
MAPK7	MAPK7	0.330082	10.6549	4.7029	8.70998e-06	0.000197716	3.30494	Up	MAPK7
C9orf66	C9orf66	0.546373	6.31678	4.70251	8.72333e-06	0.000197778	3.3035	Up	C9orf66
MIR22HG	MIR22HG	0.792623	9.58603	4.70186	8.74586e-06	0.000197886	3.30106	Up	MIR22HG
TMEM140	TMEM140	-0.656555	10.6228	-4.70153	8.75726e-06	0.000197886	3.29984	Down	TMEM140
PAGE2	PAGE2	-1.28541	5.72077	-4.70145	8.75999e-06	0.000197886	3.29954	Down	PAGE2
ANXA2	ANXA2	0.315649	14.9695	4.69834	8.8688e-06	0.000200102	3.2879	Up	ANXA2
KLF16	KLF16	0.325875	6.16815	4.69669	8.92705e-06	0.000201172	3.28172	Up	KLF16
NOC3L	NOC3L	-0.337476	10.441	-4.69638	8.93821e-06	0.00020118	3.28054	Down	NOC3L
ICAM5	ICAM5	0.68735	5.9525	4.695	8.98715e-06	0.000202037	3.27539	Up	ICAM5
ZFP14	ZFP14	-0.733499	6.84011	-4.69299	9.05916e-06	0.00020341	3.26786	Down	ZFP14
CDC45	CDC45	0.835524	8.09317	4.69145	9.11443e-06	0.000204405	3.26213	Up	CDC45
CEBPD	CEBPD	0.586375	15.1999	4.69064	9.14402e-06	0.000204609	3.25907	Up	CEBPD
FLJ13224	FLJ13224	0.716574	3.96145	4.69057	9.14651e-06	0.000204609	3.25881	Up	FLJ13224
UTP20	UTP20	-0.395615	7.95253	-4.69029	9.1565e-06	0.000204609	3.25778	Down	UTP20
GEMIN7	GEMIN7	0.258122	9.95937	4.68989	9.17096e-06	0.000204661	3.25629	Up	GEMIN7
MAX	MAX	-0.59828	10.9996	-4.68958	9.18242e-06	0.000204661	3.25511	Down	MAX
PNMA1	PNMA1	-0.362944	12.7693	-4.68932	9.19181e-06	0.000204661	3.25415	Down	PNMA1
FBXL3	FBXL3	-0.307321	11.4413	-4.68809	9.23691e-06	0.000205419	3.24953	Down	FBXL3
LOC100653515	LOC100653515	0.83183	3.14614	4.68764	9.25309e-06	0.000205513	3.24788	Up	LOC100653515
ASNA1	ASNA1	0.376357	10.6193	4.68737	9.26323e-06	0.000205513	3.24685	Up	ASNA1
CARD9	CARD9	0.520044	12.7347	4.68567	9.32579e-06	0.000206655	3.2405	Up	CARD9
ZC3H6	ZC3H6	-0.39945	9.3439	-4.68317	9.41852e-06	0.000208462	3.23117	Down	ZC3H6
NAP1L1	NAP1L1	-0.360803	14.0298	-4.68075	9.50914e-06	0.000210217	3.22214	Down	NAP1L1
WDFY3-AS2	WDFY3-AS2	0.5203	5.19637	4.67947	9.55756e-06	0.000211037	3.21735	Up	WDFY3-AS2
GPBP1	GPBP1	-0.314582	10.1504	-4.67903	9.5741e-06	0.000211152	3.21572	Down	GPBP1
CCDC153	CCDC153	0.416971	7.72954	4.67826	9.6033e-06	0.000211545	3.21284	Up	CCDC153
ZEB1	ZEB1	-0.753616	5.26721	-4.67768	9.62545e-06	0.000211783	3.21067	Down	ZEB1
AR	AR	-1.03102	5.49433	-4.67708	9.6484e-06	0.000212037	3.20843	Down	AR
CXCL5	CXCL5	-1.21555	8.48152	-4.67636	9.67598e-06	0.000212257	3.20573	Down	CXCL5
PAWR	PAWR	-0.645881	6.19016	-4.67622	9.68124e-06	0.000212257	3.20522	Down	PAWR
ROR2	ROR2	-1.02421	3.01108	-4.67577	9.69865e-06	0.000212389	3.20353	Down	ROR2
DLX4	DLX4	0.450804	5.89813	4.67492	9.73132e-06	0.000212854	3.20036	Up	DLX4
GPR37	GPR37	-1.474	4.33816	-4.67387	9.77188e-06	0.00021347	3.19643	Down	GPR37
ZNF628	ZNF628	0.387311	9.80703	4.67359	9.78243e-06	0.00021347	3.19542	Up	ZNF628
MPZL1	MPZL1	0.545782	8.21422	4.67248	9.82555e-06	0.00021416	3.19127	Up	MPZL1
ZNF134	ZNF134	-0.37693	8.206	-4.67105	9.88132e-06	0.000215064	3.18593	Down	ZNF134
MYL6B	MYL6B	0.446757	10.0899	4.67083	9.8901e-06	0.000215064	3.18509	Up	MYL6B
CCDC93	CCDC93	-0.342831	9.74367	-4.66833	9.98804e-06	0.00021694	3.1758	Down	CCDC93
TAF1D	TAF1D	-0.443732	11.5067	-4.66748	1.00216e-05	0.000217415	3.17264	Down	TAF1D
MCFD2	MCFD2	0.399358	8.91155	4.66356	1.01782e-05	0.000220555	3.15802	Up	MCFD2
AKIRIN2-AS1	AKIRIN2-AS1	0.632699	8.6142	4.66253	1.02196e-05	0.000221195	3.15419	Up	AKIRIN2-AS1
EPB42	EPB42	-2.45684	7.62883	-4.661	1.02817e-05	0.00022228	3.14848	Down	EPB42
DYNLT3	DYNLT3	-0.393617	11.5712	-4.66056	1.02995e-05	0.000222408	3.14684	Down	DYNLT3
SSH2	SSH2	0.577466	6.24745	4.65989	1.03271e-05	0.000222745	3.14432	Up	SSH2
NR3C2	NR3C2	-0.715706	8.00506	-4.65893	1.03661e-05	0.000223326	3.14077	Down	NR3C2
CLEC2D	CLEC2D	-0.498106	12.9385	-4.6549	1.05323e-05	0.00022655	3.12577	Down	CLEC2D
TSPO	TSPO	0.56279	12.9376	4.65472	1.05401e-05	0.00022655	3.12508	Up	TSPO
BHLHE41	BHLHE41	-0.836729	6.53627	-4.65246	1.06343e-05	0.000228312	3.11669	Down	BHLHE41
PDE5A	PDE5A	-1.01983	7.86178	-4.6512	1.06872e-05	0.000229184	3.11201	Down	PDE5A
UGT2B11	UGT2B11	-1.06845	3.27122	-4.6506	1.07125e-05	0.000229461	3.10978	Down	UGT2B11
METTL7B	METTL7B	0.917172	4.13956	4.64928	1.07687e-05	0.000230191	3.10485	Up	METTL7B
MPPED2	MPPED2	-1.28413	2.6683	-4.64922	1.07713e-05	0.000230191	3.10462	Down	MPPED2
CYP2J2	CYP2J2	-0.707019	5.99078	-4.64837	1.08073e-05	0.000230697	3.10147	Down	CYP2J2
POLG2	POLG2	-0.286497	11.0583	-4.64773	1.08346e-05	0.000230856	3.0991	Down	POLG2
ATF3	ATF3	0.975744	9.13564	4.64761	1.08396e-05	0.000230856	3.09866	Up	ATF3
B3GNTL1	B3GNTL1	0.406043	8.33399	4.64637	1.0893e-05	0.000231728	3.09403	Up	B3GNTL1
SHPRH	SHPRH	-0.414855	8.36023	-4.64517	1.09445e-05	0.000232557	3.08958	Down	SHPRH
NUP88	NUP88	-0.235178	10.896	-4.64423	1.09852e-05	0.00023307	3.08608	Down	NUP88
MT1X	MT1X	0.601111	11.8071	4.64403	1.09936e-05	0.00023307	3.08536	Up	MT1X
NDUFA5	NDUFA5	-0.376015	12.3307	-4.64362	1.10116e-05	0.000233185	3.08382	Down	NDUFA5
ALDH2	ALDH2	0.417142	14.9499	4.64326	1.10273e-05	0.000233252	3.08248	Up	ALDH2
COA5	COA5	-0.236271	10.8835	-4.64251	1.10597e-05	0.000233673	3.0797	Down	COA5
PLIN2	PLIN2	0.329343	10.0567	4.64162	1.10986e-05	0.000234229	3.0764	Up	PLIN2
GLB1	GLB1	0.315871	13.3353	4.63946	1.11938e-05	0.000235763	3.06835	Up	GLB1
PTGS2	PTGS2	1.53502	7.26472	4.63939	1.11967e-05	0.000235763	3.06811	Up	PTGS2
LACE1	LACE1	0.320177	7.59088	4.637	1.13027e-05	0.000237616	3.05922	Up	LACE1
POLR2F	POLR2F	0.285532	13.7231	4.63683	1.13102e-05	0.000237616	3.0586	Up	POLR2F
ZNF438	ZNF438	0.332034	11.5273	4.63505	1.13899e-05	0.000239021	3.05198	Up	ZNF438
MYO1A	MYO1A	0.402479	7.24407	4.63366	1.14521e-05	0.000240055	3.04685	Up	MYO1A
GPM6A	GPM6A	-1.32664	4.25474	-4.63307	1.14787e-05	0.000240343	3.04466	Down	GPM6A
ZNF280D	ZNF280D	-0.30736	9.22583	-4.62599	1.18034e-05	0.000246863	3.01837	Down	ZNF280D
AGPS	AGPS	0.312062	8.99837	4.62561	1.18207e-05	0.000246948	3.01699	Up	AGPS
ELOVL1	ELOVL1	0.290239	10.3626	4.6245	1.18726e-05	0.000247582	3.01286	Up	ELOVL1
MICALL2	MICALL2	0.464094	7.31557	4.62439	1.18777e-05	0.000247582	3.01246	Up	MICALL2
ZNF43	ZNF43	-0.875826	6.14335	-4.62272	1.1956e-05	0.000248937	3.00626	Down	ZNF43
CHMP2A	CHMP2A	0.241471	13.483	4.62234	1.19741e-05	0.000249034	3.00484	Up	CHMP2A
FAM190B	FAM190B	-0.402828	10.5864	-4.62099	1.20375e-05	0.000250073	2.99986	Down	FAM190B
PAIP2B	PAIP2B	-0.480962	8.90907	-4.61927	1.2119e-05	0.00025132	2.9935	Down	PAIP2B
C4orf39	C4orf39	-0.862561	3.63747	-4.61916	1.21245e-05	0.00025132	2.99308	Down	C4orf39
ST6GAL1	ST6GAL1	-0.432092	12.9241	-4.61586	1.22826e-05	0.000254314	2.98087	Down	ST6GAL1
ZNF619	ZNF619	0.39285	6.91526	4.61479	1.23343e-05	0.000255034	2.97691	Up	ZNF619
PSEN1	PSEN1	0.334004	8.03055	4.61458	1.23448e-05	0.000255034	2.97611	Up	PSEN1
HNRNPA1	HNRNPA1	-0.225591	15.301	-4.61176	1.24822e-05	0.000257588	2.96568	Down	HNRNPA1
WDR89	WDR89	-0.381789	9.47998	-4.60963	1.25869e-05	0.000259459	2.95781	Down	WDR89
FNBP4	FNBP4	-0.388179	11.9975	-4.60855	1.26405e-05	0.000260277	2.9538	Down	FNBP4
OXNAD1	OXNAD1	-0.505863	11.5286	-4.60801	1.26672e-05	0.000260539	2.95181	Down	OXNAD1
C7orf64	C7orf64	-0.376046	7.94854	-4.60683	1.27262e-05	0.000261463	2.94744	Down	C7orf64
USP44	USP44	-0.686931	4.66373	-4.60579	1.27779e-05	0.000261944	2.94362	Down	USP44
ZNF234	ZNF234	-0.521351	9.01904	-4.60554	1.27909e-05	0.000261944	2.94266	Down	ZNF234
HIST1H2BO	HIST1H2BO	-0.683127	11.6619	-4.60552	1.27918e-05	0.000261944	2.94259	Down	HIST1H2BO
CD302	CD302	0.414029	10.2744	4.60381	1.28778e-05	0.000263414	2.93628	Up	CD302
TMEM180	TMEM180	0.387978	10.1036	4.59762	1.3194e-05	0.000269587	2.91343	Up	TMEM180
SLC38A1	SLC38A1	-0.532774	11.8662	-4.59618	1.32687e-05	0.00027074	2.90811	Down	SLC38A1
SIDT1	SIDT1	-0.39601	9.16496	-4.59597	1.32796e-05	0.00027074	2.90734	Down	SIDT1
ZNF761	ZNF761	-0.521367	9.87727	-4.59549	1.33049e-05	0.000270793	2.90554	Down	ZNF761
AGPAT4	AGPAT4	0.459506	9.30406	4.59537	1.33112e-05	0.000270793	2.90509	Up	AGPAT4
LOC400027	LOC400027	-0.314596	9.50791	-4.59353	1.34076e-05	0.000272455	2.8983	Down	LOC400027
ENTPD1	ENTPD1	0.431712	8.21538	4.59245	1.34642e-05	0.000273307	2.89433	Up	ENTPD1
TFPI2	TFPI2	-1.25801	3.88921	-4.58955	1.3618e-05	0.000276127	2.88363	Down	TFPI2
ATF2	ATF2	-0.368966	11.0188	-4.58722	1.37428e-05	0.000278356	2.87504	Down	ATF2
PDE9A	PDE9A	-1.01035	6.78954	-4.58674	1.37685e-05	0.000278511	2.87328	Down	PDE9A
UBR1	UBR1	-0.293794	10.7853	-4.58652	1.37804e-05	0.000278511	2.87246	Down	UBR1
TLR8	TLR8	0.476771	10.4728	4.58376	1.39302e-05	0.000281233	2.86228	Up	TLR8
TPCN2	TPCN2	0.687203	8.67832	4.58263	1.3992e-05	0.000282175	2.85811	Up	TPCN2
ATP6V1F	ATP6V1F	0.30399	13.8879	4.58106	1.40783e-05	0.000283607	2.85232	Up	ATP6V1F
PRPF38B	PRPF38B	-0.319736	9.34505	-4.58067	1.40995e-05	0.000283727	2.85091	Down	PRPF38B
GSK3B	GSK3B	0.293104	9.36483	4.58012	1.413e-05	0.000284034	2.84887	Up	GSK3B
RNF182	RNF182	-2.49924	3.75594	-4.57824	1.42343e-05	0.000285392	2.84194	Down	RNF182
RAD54L	RAD54L	0.752633	6.41193	4.57823	1.42347e-05	0.000285392	2.84192	Up	RAD54L
AGL	AGL	-0.459497	9.72057	-4.57791	1.4253e-05	0.000285392	2.84071	Down	AGL
PAX5	PAX5	-1.18535	3.24996	-4.5778	1.42588e-05	0.000285392	2.84032	Down	PAX5
ACCN2	ACCN2	-0.890122	5.08985	-4.57578	1.43717e-05	0.000287341	2.8329	Down	ACCN2
LILRA5	LILRA5	0.664703	10.6672	4.57479	1.44279e-05	0.000288037	2.82922	Up	LILRA5
PAGE2B	PAGE2B	-1.43057	3.5172	-4.57462	1.44375e-05	0.000288037	2.8286	Down	PAGE2B
LTA4H	LTA4H	0.400638	15.6039	4.57412	1.44655e-05	0.000288288	2.82677	Up	LTA4H
TRIM33	TRIM33	-0.309588	11.6445	-4.57252	1.45564e-05	0.000289789	2.82087	Down	TRIM33
HECA	HECA	-0.283852	14.1779	-4.57102	1.46418e-05	0.000290847	2.81536	Down	HECA
CD33	CD33	0.381627	13.107	4.57086	1.46512e-05	0.000290847	2.81476	Up	CD33
S100A4	S100A4	0.222959	16.2896	4.57077	1.46564e-05	0.000290847	2.81442	Up	S100A4
TMEM33	TMEM33	0.298669	10.2345	4.57002	1.46992e-05	0.000291386	2.81168	Up	TMEM33
C6orf57	C6orf57	0.326103	7.90193	4.56815	1.48069e-05	0.000293208	2.8048	Up	C6orf57
PEX11G	PEX11G	0.839825	4.26862	4.56771	1.48324e-05	0.0002934	2.80319	Up	PEX11G
SMARCA1	SMARCA1	-0.750147	4.39752	-4.56667	1.48927e-05	0.000294281	2.79936	Down	SMARCA1
USP9X	USP9X	-0.227304	12.9577	-4.56523	1.49768e-05	0.00029563	2.79406	Down	USP9X
RAD51	RAD51	0.638644	8.0302	4.56423	1.50352e-05	0.00029633	2.7904	Up	RAD51
IER5L	IER5L	0.57293	10.7134	4.56408	1.50441e-05	0.00029633	2.78984	Up	IER5L
CNTRL	CNTRL	-0.336013	8.34406	-4.56354	1.5076e-05	0.000296644	2.78784	Down	CNTRL
PNPO	PNPO	0.397471	5.25675	4.56283	1.51177e-05	0.000297078	2.78524	Up	PNPO
SMC6	SMC6	-0.28892	9.67104	-4.56231	1.51487e-05	0.000297078	2.78332	Down	SMC6
LRFN4	LRFN4	0.454955	9.61375	4.56223	1.51535e-05	0.000297078	2.78302	Up	LRFN4
NOG	NOG	-1.25724	6.32271	-4.56208	1.51619e-05	0.000297078	2.78249	Down	NOG
VENTX	VENTX	0.582494	8.55005	4.5605	1.52561e-05	0.000298427	2.77666	Up	VENTX
FBXL8	FBXL8	0.467129	6.78877	4.56038	1.52629e-05	0.000298427	2.77625	Up	FBXL8
O3FAR1	O3FAR1	0.980898	4.33258	4.55998	1.5287e-05	0.000298586	2.77476	Up	O3FAR1
SLC11A1	SLC11A1	0.724817	11.7302	4.5586	1.53694e-05	0.000299881	2.7697	Up	SLC11A1
PAGE5	PAGE5	-1.19969	6.08652	-4.55662	1.54887e-05	0.000301891	2.76242	Down	PAGE5
MS4A3	MS4A3	-1.72272	5.77384	-4.55316	1.5699e-05	0.00030567	2.74972	Down	MS4A3
FCGBP	FCGBP	-0.840648	10.3298	-4.54811	1.60111e-05	0.000311422	2.73119	Down	FCGBP
EIF2C2	EIF2C2	0.436245	9.93065	4.54555	1.61713e-05	0.000314033	2.72182	Up	EIF2C2
ZNF420	ZNF420	-0.710339	6.63445	-4.54543	1.61791e-05	0.000314033	2.72136	Down	ZNF420
USP14	USP14	-0.306975	9.03674	-4.54512	1.61988e-05	0.000314087	2.72022	Down	USP14
ZDBF2	ZDBF2	-0.831966	6.43611	-4.54454	1.62353e-05	0.000314469	2.7181	Down	ZDBF2
SECTM1	SECTM1	0.68548	9.35674	4.54398	1.62709e-05	0.000314829	2.71604	Up	SECTM1
CEP55	CEP55	0.809953	7.25493	4.54345	1.63045e-05	0.000315153	2.71409	Up	CEP55
FAM200A	FAM200A	-0.54305	6.95887	-4.54152	1.64271e-05	0.000317193	2.70704	Down	FAM200A
FLNB	FLNB	-0.498075	9.2275	-4.54092	1.64658e-05	0.00031761	2.70483	Down	FLNB
SPARC	SPARC	-0.907458	13.8424	-4.54041	1.64984e-05	0.000317911	2.70297	Down	SPARC
ABCB4	ABCB4	-1.0124	3.34478	-4.53731	1.66989e-05	0.000321441	2.6916	Down	ABCB4
GGTLC2	GGTLC2	0.500798	8.19171	4.53668	1.67395e-05	0.00032189	2.68931	Up	GGTLC2
HGD	HGD	-0.985708	10.6989	-4.53588	1.67915e-05	0.000322557	2.68639	Down	HGD
RNASE4	RNASE4	0.71972	8.62822	4.53517	1.6838e-05	0.000323116	2.68379	Up	RNASE4
ZNF10	ZNF10	-0.431803	7.70933	-4.53426	1.68978e-05	0.000323929	2.68046	Down	ZNF10
UGT2B10	UGT2B10	-0.485486	6.43719	-4.53278	1.69954e-05	0.000325466	2.67503	Down	UGT2B10
UHRF1	UHRF1	0.852144	6.87513	4.5319	1.7054e-05	0.000326251	2.6718	Up	UHRF1
SULF2	SULF2	0.533402	14.8013	4.53118	1.71018e-05	0.000326497	2.66916	Up	SULF2
CHMP1B	CHMP1B	0.308274	11.0795	4.53109	1.71073e-05	0.000326497	2.66886	Up	CHMP1B
ZNF23	ZNF23	-0.46215	7.74613	-4.53091	1.71194e-05	0.000326497	2.66819	Down	ZNF23
KLF10	KLF10	0.70902	10.7102	4.5297	1.72006e-05	0.000327562	2.66374	Up	KLF10
RAB3GAP2	RAB3GAP2	-0.362366	11.8842	-4.52955	1.72105e-05	0.000327562	2.6632	Down	RAB3GAP2
NKTR	NKTR	-0.495861	12.1276	-4.52928	1.72283e-05	0.000327567	2.66222	Down	NKTR
TM9SF4	TM9SF4	0.35844	9.21762	4.52875	1.72639e-05	0.000327909	2.66028	Up	TM9SF4
SAT2	SAT2	0.268976	14.4476	4.52746	1.73504e-05	0.000329216	2.65558	Up	SAT2
NKRF	NKRF	-0.232537	9.65162	-4.52615	1.74391e-05	0.000330562	2.65078	Down	NKRF
CRLS1	CRLS1	0.225646	12.2466	4.52564	1.74738e-05	0.000330883	2.64891	Up	CRLS1
LYPLAL1	LYPLAL1	-0.245959	10.9954	-4.52469	1.75384e-05	0.000331535	2.64543	Down	LYPLAL1
NRM	NRM	0.320549	9.55901	4.52457	1.75464e-05	0.000331535	2.64501	Up	NRM
DNAJB12	DNAJB12	0.359464	9.70055	4.52435	1.75617e-05	0.000331535	2.64419	Up	DNAJB12
TPI1	TPI1	0.229216	13.5301	4.51804	1.79969e-05	0.000339407	2.62115	Up	TPI1
ACP2	ACP2	0.471241	7.93158	4.51677	1.80863e-05	0.000340461	2.61649	Up	ACP2
C16orf7	C16orf7	0.448442	10.4527	4.51672	1.80894e-05	0.000340461	2.61633	Up	C16orf7
C6orf48	C6orf48	-0.21147	15.011	-4.51355	1.83135e-05	0.000344331	2.60474	Down	C6orf48
TOP3A	TOP3A	0.298626	9.22792	4.511	1.84955e-05	0.000347402	2.59544	Up	TOP3A
RAB11FIP1	RAB11FIP1	0.415458	12.2168	4.51069	1.8518e-05	0.000347473	2.5943	Up	RAB11FIP1
TBRG1	TBRG1	-0.313928	8.80816	-4.50908	1.86337e-05	0.000349292	2.58844	Down	TBRG1
ALMS1P	ALMS1P	-0.467844	6.95129	-4.50878	1.86554e-05	0.000349348	2.58734	Down	ALMS1P
MCL1	MCL1	0.39603	9.98819	4.50478	1.89471e-05	0.000354246	2.57274	Up	MCL1
RGS18	RGS18	-0.720348	14.9958	-4.50467	1.8955e-05	0.000354246	2.57235	Down	RGS18
TRIM58	TRIM58	-1.12737	9.44011	-4.50433	1.89802e-05	0.000354361	2.5711	Down	TRIM58
CD14	CD14	0.590498	14.0791	4.50354	1.90386e-05	0.000355095	2.56821	Up	CD14
RNF11	RNF11	-0.634457	13.5965	-4.50273	1.9098e-05	0.000355613	2.56528	Down	RNF11
GABRP	GABRP	-1.29815	5.33719	-4.50248	1.91168e-05	0.000355613	2.56436	Down	GABRP
SRSF11	SRSF11	-0.307757	13.1279	-4.50204	1.91495e-05	0.000355613	2.56275	Down	SRSF11
ZNF502	ZNF502	-0.663085	8.23248	-4.50202	1.91508e-05	0.000355613	2.56268	Down	ZNF502
LRRC33	LRRC33	0.399559	8.58166	4.50183	1.91652e-05	0.000355613	2.56198	Up	LRRC33
CYBB	CYBB	0.407638	12.0668	4.50161	1.9181e-05	0.000355613	2.5612	Up	CYBB
SYBU	SYBU	-1.04709	4.57132	-4.50039	1.9272e-05	0.000356945	2.55675	Down	SYBU
KIAA0907	KIAA0907	-0.349267	10.1131	-4.49751	1.9488e-05	0.000360586	2.54627	Down	KIAA0907
C19orf18	C19orf18	-0.503955	5.76704	-4.49642	1.95707e-05	0.000361757	2.54228	Down	C19orf18
MEX3C	MEX3C	-0.43675	11.5721	-4.49604	1.95993e-05	0.000361926	2.54091	Down	MEX3C
INCENP	INCENP	0.623811	7.31622	4.49576	1.96211e-05	0.000361969	2.53987	Up	INCENP
C10orf11	C10orf11	0.562603	8.23777	4.49489	1.96867e-05	0.000362661	2.53673	Up	C10orf11
KIAA2026	KIAA2026	-0.338013	7.70523	-4.49475	1.96976e-05	0.000362661	2.53621	Down	KIAA2026
FAIM3	FAIM3	-0.593152	11.22	-4.49203	1.99062e-05	0.000366141	2.52629	Down	FAIM3
FLVCR2	FLVCR2	0.548354	7.85024	4.48951	2.0101e-05	0.000369359	2.51713	Up	FLVCR2
SAMD8	SAMD8	0.31905	6.97733	4.48896	2.01436e-05	0.000369777	2.51514	Up	SAMD8
RPGRIP1L	RPGRIP1L	-0.745321	4.91168	-4.48818	2.02048e-05	0.000370535	2.51229	Down	RPGRIP1L
MMP28	MMP28	-0.720666	4.73691	-4.48685	2.03085e-05	0.00037207	2.50748	Down	MMP28
GGT3P	GGT3P	0.435236	8.61692	4.48609	2.03683e-05	0.000372798	2.50471	Up	GGT3P
NUP205	NUP205	-0.20024	11.835	-4.4822	2.06772e-05	0.000378079	2.49056	Down	NUP205
MEST	MEST	-0.780362	7.49465	-4.48181	2.07085e-05	0.000378281	2.48913	Down	MEST
LOC145783	LOC145783	0.252806	7.81721	4.47974	2.08743e-05	0.000380513	2.48164	Up	LOC145783
NCF2	NCF2	0.356513	15.0138	4.47943	2.08994e-05	0.000380513	2.48051	Up	NCF2
THAP7-AS1	THAP7-AS1	-0.796661	4.70654	-4.4793	2.09106e-05	0.000380513	2.48	Down	THAP7-AS1
CR2	CR2	-0.763047	8.17523	-4.47886	2.09455e-05	0.000380513	2.47843	Down	CR2
GPR108	GPR108	0.332199	10.0518	4.4788	2.09505e-05	0.000380513	2.47821	Up	GPR108
MLLT1	MLLT1	0.48656	4.49532	4.47877	2.09534e-05	0.000380513	2.47808	Up	MLLT1
FAM36A	FAM36A	-0.282261	10.137	-4.47793	2.10214e-05	0.000381319	2.47503	Down	FAM36A
ST3GAL2	ST3GAL2	0.44209	7.02796	4.47771	2.10387e-05	0.000381319	2.47426	Up	ST3GAL2
F5	F5	0.515936	11.0267	4.47713	2.10862e-05	0.000381518	2.47214	Up	F5
AKIP1	AKIP1	0.262897	8.82289	4.47691	2.11041e-05	0.000381518	2.47134	Up	AKIP1
RNF6	RNF6	-0.328451	10.7105	-4.47681	2.11124e-05	0.000381518	2.47097	Down	RNF6
OFD1	OFD1	-0.543755	9.8084	-4.47645	2.11415e-05	0.000381518	2.46967	Down	OFD1
ZNF28	ZNF28	-0.494847	6.63147	-4.47632	2.11522e-05	0.000381518	2.4692	Down	ZNF28
MLXIPL	MLXIPL	0.699621	3.88856	4.47574	2.12e-05	0.00038201	2.46708	Up	MLXIPL
GGT1	GGT1	0.440115	9.44728	4.47377	2.13616e-05	0.00038455	2.45993	Up	GGT1
SNF8	SNF8	0.267531	13.325	4.47285	2.14378e-05	0.000385548	2.45659	Up	SNF8
NCAPH	NCAPH	0.589606	7.26795	4.47256	2.14611e-05	0.000385596	2.45556	Up	NCAPH
POGZ	POGZ	-0.219284	10.973	-4.47225	2.14873e-05	0.000385695	2.45442	Down	POGZ
WDR52	WDR52	-0.499579	5.71235	-4.47149	2.15499e-05	0.000386445	2.45168	Down	WDR52
PTAFR	PTAFR	0.557036	12.4671	4.47051	2.16319e-05	0.000387543	2.44811	Up	PTAFR
VPS25	VPS25	0.269503	11.1897	4.47022	2.16558e-05	0.000387598	2.44707	Up	VPS25
CNST	CNST	-0.502864	10.0545	-4.46662	2.19591e-05	0.000392648	2.434	Down	CNST
SVIP	SVIP	-0.721359	7.11212	-4.46561	2.20451e-05	0.000393807	2.43032	Down	SVIP
MAP9	MAP9	-0.678567	5.45	-4.46397	2.21846e-05	0.00039592	2.42439	Down	MAP9
LINS	LINS	-0.430041	9.70864	-4.46335	2.22379e-05	0.00039649	2.42214	Down	LINS
GJB4	GJB4	-0.895771	3.97115	-4.46294	2.22729e-05	0.000396735	2.42066	Down	GJB4
SIRPA	SIRPA	0.407513	12.2558	4.46212	2.23433e-05	0.000397607	2.41769	Up	SIRPA
GRPEL2	GRPEL2	-0.399458	9.73191	-4.46104	2.24365e-05	0.000398686	2.41378	Down	GRPEL2
ATF7IP2	ATF7IP2	-0.448959	9.99142	-4.46092	2.24467e-05	0.000398686	2.41335	Down	ATF7IP2
CA4	CA4	-1.18958	2.82371	-4.4594	2.25789e-05	0.000400651	2.40783	Down	CA4
NUDT16	NUDT16	0.43273	10.2135	4.45774	2.27236e-05	0.000402835	2.40183	Up	NUDT16
NOP58	NOP58	-0.354443	13.1335	-4.45602	2.2875e-05	0.000405134	2.39558	Down	NOP58
METTL8	METTL8	-0.361348	9.37552	-4.4551	2.29555e-05	0.000406049	2.39228	Down	METTL8
IER3	IER3	0.772893	11.2172	4.45494	2.29703e-05	0.000406049	2.39167	Up	IER3
MAGOHB	MAGOHB	-0.293083	11.3156	-4.45417	2.30382e-05	0.000406862	2.3889	Down	MAGOHB
C22orf36	C22orf36	0.506265	6.14942	4.45375	2.30754e-05	0.000407044	2.38738	Up	C22orf36
ZBTB11	ZBTB11	-0.361407	10.7529	-4.45314	2.31298e-05	0.000407044	2.38517	Down	ZBTB11
ZNF431	ZNF431	-0.533721	6.58808	-4.45297	2.3145e-05	0.000407044	2.38455	Down	ZNF431
RAB35	RAB35	0.361494	13.3381	4.45293	2.31483e-05	0.000407044	2.38442	Up	RAB35
PFKFB3	PFKFB3	0.511728	5.87801	4.45283	2.31578e-05	0.000407044	2.38403	Up	PFKFB3
CYP2C8	CYP2C8	-0.64586	1.77591	-4.45219	2.32146e-05	0.000407151	2.38173	Down	CYP2C8
IFT57	IFT57	-0.337871	11.4689	-4.45216	2.32168e-05	0.000407151	2.38164	Down	IFT57
KLHL11	KLHL11	0.398394	5.3417	4.45202	2.32295e-05	0.000407151	2.38113	Up	KLHL11
PCM1	PCM1	-0.390945	11.9305	-4.45028	2.33858e-05	0.000409504	2.37483	Down	PCM1
DENND1A	DENND1A	0.388464	7.8685	4.44806	2.35868e-05	0.000412636	2.36678	Up	DENND1A
ASB6	ASB6	0.350737	10.3992	4.44709	2.36743e-05	0.000413541	2.3633	Up	ASB6
ZC3H11A	ZC3H11A	-0.319206	13.9108	-4.447	2.36832e-05	0.000413541	2.36295	Down	ZC3H11A
C13orf15	C13orf15	-0.566533	12.3669	-4.44668	2.37119e-05	0.000413541	2.36181	Down	C13orf15
CEBPE	CEBPE	0.535877	10.7222	4.44651	2.37274e-05	0.000413541	2.36119	Up	CEBPE
CLSTN3	CLSTN3	0.733335	6.9365	4.4447	2.38929e-05	0.000415895	2.35466	Up	CLSTN3
DNM3	DNM3	-1.04415	9.95742	-4.44455	2.39071e-05	0.000415895	2.3541	Down	DNM3
MTR	MTR	-0.314903	12.1279	-4.44424	2.39356e-05	0.000415954	2.35298	Down	MTR
RBP4	RBP4	0.849799	4.1476	4.44403	2.39552e-05	0.000415954	2.35221	Up	RBP4
MYADM	MYADM	0.352145	13.5726	4.44237	2.41079e-05	0.000418215	2.34624	Up	MYADM
BLVRA	BLVRA	0.410637	14.6107	4.44189	2.41527e-05	0.000418603	2.34449	Up	BLVRA
LOC257396	LOC257396	-0.489771	6.79629	-4.44084	2.42504e-05	0.000419904	2.3407	Down	LOC257396
SLC25A36	SLC25A36	-0.349544	10.2123	-4.43966	2.43603e-05	0.000421414	2.33645	Down	SLC25A36
YPEL5	YPEL5	-0.350322	12.7593	-4.43915	2.44087e-05	0.000421861	2.33459	Down	YPEL5
DKFZp547G183	DKFZp547G183	-0.538429	5.58454	-4.43873	2.44479e-05	0.000422146	2.33308	Down	DKFZp547G183
RP9P	RP9P	0.461517	7.04427	4.43843	2.44762e-05	0.000422243	2.33199	Up	RP9P
MEX3A	MEX3A	-0.66436	3.99655	-4.43799	2.4518e-05	0.000422572	2.33039	Down	MEX3A
AURKAIP1	AURKAIP1	0.275277	13.0865	4.43639	2.4669e-05	0.000424782	2.32462	Up	AURKAIP1
MRPL27	MRPL27	0.220077	11.4561	4.43589	2.47158e-05	0.000425194	2.32284	Up	MRPL27
ARHGEF10L	ARHGEF10L	0.382148	12.8761	4.43428	2.4869e-05	0.000427435	2.31703	Up	ARHGEF10L
LOC100129726	LOC100129726	0.538748	6.82666	4.43245	2.50448e-05	0.000429929	2.31041	Up	LOC100129726
RABIF	RABIF	0.238007	9.37761	4.43229	2.50603e-05	0.000429929	2.30983	Up	RABIF
DMRTC1	DMRTC1	-0.637902	7.61876	-4.43156	2.51303e-05	0.000430733	2.30721	Down	DMRTC1
HIST1H3H	HIST1H3H	-0.837428	9.88109	-4.42829	2.54476e-05	0.000435769	2.29542	Down	HIST1H3H
MAGEC1	MAGEC1	-0.854859	4.59746	-4.42757	2.55184e-05	0.000436581	2.29281	Down	MAGEC1
HAUS7	HAUS7	0.254024	6.94462	4.42672	2.56022e-05	0.000437613	2.28973	Up	HAUS7
MGEA5	MGEA5	-0.296367	14.6296	-4.42604	2.56686e-05	0.000438246	2.2873	Down	MGEA5
SYCE3	SYCE3	0.792884	6.33917	4.42586	2.56864e-05	0.000438246	2.28665	Up	SYCE3
MAPKAPK3	MAPKAPK3	0.389469	12.5079	4.42468	2.58032e-05	0.000439457	2.28238	Up	MAPKAPK3
HIST1H2AE	HIST1H2AE	-0.783929	10.8533	-4.42466	2.58046e-05	0.000439457	2.28233	Down	HIST1H2AE
NUP153	NUP153	-0.222154	10.3853	-4.41896	2.63747e-05	0.000448756	2.2618	Down	NUP153
LOC648771	LOC648771	-0.283984	15.8963	-4.41808	2.64639e-05	0.000449465	2.25863	Down	LOC648771
ANKRD26	ANKRD26	-0.356132	7.01055	-4.41808	2.64647e-05	0.000449465	2.2586	Down	ANKRD26
NUDT22	NUDT22	0.274875	12.19	4.41683	2.65908e-05	0.000451196	2.25413	Up	NUDT22
ODF2L	ODF2L	-0.590145	7.18154	-4.41548	2.67296e-05	0.000452868	2.24924	Down	ODF2L
ZNF510	ZNF510	-0.565651	5.46512	-4.4152	2.67578e-05	0.000452868	2.24825	Down	ZNF510
C1orf9	C1orf9	-0.310252	11.8467	-4.41516	2.67624e-05	0.000452868	2.24809	Down	C1orf9
TYROBP	TYROBP	0.357603	16.8736	4.41467	2.68118e-05	0.000453292	2.24636	Up	TYROBP
SLC18A2	SLC18A2	-0.948516	3.70197	-4.4143	2.68502e-05	0.00045353	2.24501	Down	SLC18A2
RNASE3	RNASE3	0.750185	8.50192	4.4137	2.69117e-05	0.000454156	2.24287	Up	RNASE3
CDKN2A	CDKN2A	0.630812	6.7772	4.41305	2.69791e-05	0.000454881	2.24052	Up	CDKN2A
C9orf5	C9orf5	-0.36589	11.1694	-4.41263	2.70225e-05	0.000455046	2.23901	Down	C9orf5
KLHL7	KLHL7	0.318154	8.77411	4.41233	2.70537e-05	0.000455046	2.23792	Up	KLHL7
ADCK4	ADCK4	0.486358	7.22373	4.41213	2.70741e-05	0.000455046	2.23722	Up	ADCK4
IRS1	IRS1	-0.698216	6.18132	-4.41178	2.71109e-05	0.000455046	2.23594	Down	IRS1
ST18	ST18	-1.46175	3.26078	-4.41178	2.71111e-05	0.000455046	2.23593	Down	ST18
PPAPDC2	PPAPDC2	-0.469981	9.0527	-4.41131	2.71599e-05	0.000455455	2.23424	Down	PPAPDC2
MAP2K6	MAP2K6	0.369142	9.44584	4.41086	2.72059e-05	0.000455814	2.23265	Up	MAP2K6
TOM1	TOM1	0.53274	8.32361	4.40716	2.7594e-05	0.000461902	2.21935	Up	TOM1
SSB	SSB	-0.296135	13.6808	-4.40605	2.77124e-05	0.000463466	2.21533	Down	SSB
CFL2	CFL2	-0.452064	6.84154	-4.40537	2.77842e-05	0.000464251	2.21289	Down	CFL2
HIST1H2BN	HIST1H2BN	-0.654225	10.9921	-4.4048	2.78452e-05	0.000464852	2.21084	Down	HIST1H2BN
ALG6	ALG6	-0.222946	10.5016	-4.40312	2.80241e-05	0.000467421	2.20482	Down	ALG6
CD70	CD70	0.705382	9.23141	4.4011	2.82412e-05	0.000470619	2.19757	Up	CD70
ANKRD46	ANKRD46	-0.510786	8.28044	-4.40075	2.82799e-05	0.000470751	2.19629	Down	ANKRD46
TTC35	TTC35	-0.356945	10.236	-4.40046	2.83105e-05	0.000470751	2.19527	Down	TTC35
DYSF	DYSF	0.709982	11.8869	4.4003	2.83284e-05	0.000470751	2.19468	Up	DYSF
DOK1	DOK1	0.279785	13.4848	4.4001	2.83503e-05	0.000470751	2.19395	Up	DOK1
TAF8	TAF8	0.399517	5.531	4.39977	2.83854e-05	0.000470914	2.19279	Up	TAF8
CRBN	CRBN	-0.369488	11.5901	-4.39888	2.84826e-05	0.000472105	2.18958	Down	CRBN
ZNF165	ZNF165	-0.495792	7.12953	-4.39612	2.87843e-05	0.000476683	2.17968	Down	ZNF165
ETAA1	ETAA1	-0.32045	8.88766	-4.39581	2.8819e-05	0.000476833	2.17855	Down	ETAA1
TEX101	TEX101	-0.626776	5.20253	-4.39412	2.90053e-05	0.000479489	2.1725	Down	TEX101
CREB3L2	CREB3L2	0.31666	9.73544	4.39346	2.90788e-05	0.000480278	2.17013	Up	CREB3L2
DNM1L	DNM1L	-0.370984	8.7431	-4.39292	2.91381e-05	0.000480445	2.16821	Down	DNM1L
ATOX1	ATOX1	0.371022	10.4066	4.3929	2.91405e-05	0.000480445	2.16813	Up	ATOX1
PNRC2	PNRC2	-0.233287	12.3249	-4.39263	2.91708e-05	0.000480457	2.16716	Down	PNRC2
FBL	FBL	-0.247238	15.5108	-4.39243	2.91929e-05	0.000480457	2.16645	Down	FBL
AHCYL2	AHCYL2	0.394407	6.82151	4.39208	2.92317e-05	0.000480671	2.1652	Up	AHCYL2
ARID4B	ARID4B	-0.314118	10.2182	-4.39005	2.94594e-05	0.000483781	2.15792	Down	ARID4B
ATF6	ATF6	0.221451	11.1285	4.38993	2.94729e-05	0.000483781	2.15748	Up	ATF6
NFKBIL1	NFKBIL1	0.497	7.5351	4.38961	2.95095e-05	0.000483955	2.15632	Up	NFKBIL1
C5orf51	C5orf51	-0.257318	10.1265	-4.38902	2.95752e-05	0.000484607	2.15423	Down	C5orf51
KCNH8	KCNH8	-1.07361	6.1876	-4.38841	2.96442e-05	0.00048531	2.15204	Down	KCNH8
RIN1	RIN1	0.679282	9.03806	4.38759	2.97375e-05	0.000486233	2.14909	Up	RIN1
PDE3B	PDE3B	-0.421934	8.58952	-4.38746	2.97528e-05	0.000486233	2.14861	Down	PDE3B
TRIM48	TRIM48	-0.805579	2.24397	-4.38672	2.98364e-05	0.00048717	2.14598	Down	TRIM48
ZNF829	ZNF829	-0.519041	8.21249	-4.38547	2.99797e-05	0.000489082	2.14147	Down	ZNF829
WDR64	WDR64	-0.929348	2.69594	-4.38514	3.00173e-05	0.00048909	2.1403	Down	WDR64
CHST7	CHST7	0.440726	10.2243	4.385	3.00327e-05	0.00048909	2.13982	Up	CHST7
SLC35A2	SLC35A2	0.327153	6.01015	4.38436	3.01061e-05	0.000489855	2.13753	Up	SLC35A2
ZNHIT6	ZNHIT6	-0.308102	8.78904	-4.38343	3.02137e-05	0.000491126	2.13417	Down	ZNHIT6
SNHG12	SNHG12	-0.293757	12.3551	-4.383	3.02629e-05	0.000491126	2.13265	Down	SNHG12
SPCS3	SPCS3	0.337917	12.2895	4.38278	3.02888e-05	0.000491126	2.13184	Up	SPCS3
ZNF202	ZNF202	-0.36709	6.75491	-4.38277	3.02897e-05	0.000491126	2.13182	Down	ZNF202
FANCM	FANCM	-0.366731	6.37773	-4.38165	3.04199e-05	0.000492807	2.12779	Down	FANCM
GMIP	GMIP	0.285922	12.7954	4.38113	3.04795e-05	0.000493344	2.12595	Up	GMIP
SIRPD	SIRPD	0.5798	6.32705	4.38017	3.0591e-05	0.000494718	2.12252	Up	SIRPD
FCN1	FCN1	0.461453	15.6719	4.37952	3.06674e-05	0.000495524	2.12018	Up	FCN1
METTL14	METTL14	-0.280383	9.79976	-4.37804	3.0841e-05	0.000497896	2.11488	Down	METTL14
ZNF226	ZNF226	0.260276	10.2002	4.37702	3.09607e-05	0.000499396	2.11124	Up	ZNF226
ZFYVE20	ZFYVE20	0.505746	5.68984	4.37645	3.10286e-05	0.000500057	2.10919	Up	ZFYVE20
PLK2	PLK2	0.749329	7.09198	4.37523	3.11732e-05	0.000501953	2.10482	Up	PLK2
CD200	CD200	-0.972958	7.20558	-4.37398	3.13222e-05	0.00050379	2.10035	Down	CD200
KIAA0226	KIAA0226	0.382448	6.42313	4.37382	3.13414e-05	0.00050379	2.09977	Up	KIAA0226
SLC31A2	SLC31A2	0.568078	12.8186	4.37324	3.14107e-05	0.000504469	2.0977	Up	SLC31A2
RNF219	RNF219	-0.28483	10.2477	-4.37264	3.14822e-05	0.00050512	2.09556	Down	RNF219
RETN	RETN	0.827299	10.0553	4.37245	3.15055e-05	0.00050512	2.09487	Up	RETN
PYDC1	PYDC1	0.61135	9.92326	4.37114	3.16626e-05	0.000507201	2.0902	Up	PYDC1
MPZL3	MPZL3	-0.380639	10.5025	-4.36994	3.18078e-05	0.000509089	2.08591	Down	MPZL3
CXCR2P1	CXCR2P1	-0.648435	9.05044	-4.36815	3.2025e-05	0.000512125	2.07952	Down	CXCR2P1
ARL8A	ARL8A	0.304357	12.9187	4.36764	3.20878e-05	0.000512643	2.07768	Up	ARL8A
PPID	PPID	-0.239849	11.2532	-4.36743	3.21125e-05	0.000512643	2.07696	Down	PPID
RIPK2	RIPK2	0.262552	11.2364	4.36665	3.22091e-05	0.000513456	2.07414	Up	RIPK2
SERTAD3	SERTAD3	0.439449	8.26477	4.36657	3.22186e-05	0.000513456	2.07386	Up	SERTAD3
GIMAP7	GIMAP7	-0.421456	15.5361	-4.36568	3.23275e-05	0.000514752	2.07069	Down	GIMAP7
ADRM1	ADRM1	0.329143	10.5696	4.36483	3.24322e-05	0.000515978	2.06766	Up	ADRM1
NAB1	NAB1	0.250575	9.79708	4.36449	3.24751e-05	0.000516094	2.06642	Up	NAB1
GRN	GRN	0.390508	17.0243	4.36432	3.2495e-05	0.000516094	2.06584	Up	GRN
ZNF287	ZNF287	-0.616348	4.71362	-4.3633	3.26218e-05	0.000517666	2.06219	Down	ZNF287
GPR84	GPR84	0.634412	6.87972	4.363	3.2659e-05	0.000517815	2.06112	Up	GPR84
CD58	CD58	0.265503	11.0176	4.36271	3.26949e-05	0.000517943	2.06009	Up	CD58
PCDH12	PCDH12	0.663371	5.63216	4.36206	3.27765e-05	0.000518525	2.05775	Up	PCDH12
FAN1	FAN1	-0.394449	10.5253	-4.36185	3.28017e-05	0.000518525	2.05703	Down	FAN1
RBM47	RBM47	0.434912	10.7535	4.36175	3.28152e-05	0.000518525	2.05664	Up	RBM47
SUZ12	SUZ12	-0.276568	12.4278	-4.3602	3.30084e-05	0.000521136	2.05113	Down	SUZ12
TATDN3	TATDN3	0.263793	9.18065	4.35905	3.3153e-05	0.000522974	2.04703	Up	TATDN3
KCNK13	KCNK13	0.526627	6.23961	4.35868	3.32003e-05	0.000523277	2.04569	Up	KCNK13
HMG20A	HMG20A	-0.270481	8.68377	-4.358	3.32856e-05	0.000524177	2.04328	Down	HMG20A
SESN1	SESN1	-0.450712	9.48764	-4.35703	3.34091e-05	0.000525678	2.03981	Down	SESN1
NSRP1	NSRP1	-0.333812	10.2654	-4.35635	3.34958e-05	0.0005263	2.03737	Down	NSRP1
FOXM1	FOXM1	0.612611	5.80951	4.35627	3.35052e-05	0.0005263	2.03711	Up	FOXM1
FAM207A	FAM207A	0.295659	10.0402	4.35587	3.35563e-05	0.000526658	2.03568	Up	FAM207A
C1orf122	C1orf122	0.257242	11.9463	4.35483	3.36894e-05	0.000528303	2.03196	Up	C1orf122
ALMS1	ALMS1	-0.322186	10.0371	-4.35445	3.3738e-05	0.000528395	2.03061	Down	ALMS1
TGOLN2	TGOLN2	0.302247	10.9093	4.35434	3.37521e-05	0.000528395	2.03022	Up	TGOLN2
SFTPD	SFTPD	0.722101	7.56935	4.35348	3.38634e-05	0.000529692	2.02713	Up	SFTPD
RAP2B	RAP2B	0.36419	8.72335	4.35207	3.40443e-05	0.000531859	2.02213	Up	RAP2B
FBXO6	FBXO6	0.529886	10.0578	4.35189	3.40678e-05	0.000531859	2.02148	Up	FBXO6
KIAA1279	KIAA1279	-0.40968	8.07294	-4.35174	3.40877e-05	0.000531859	2.02094	Down	KIAA1279
WDR3	WDR3	-0.298003	10.879	-4.3495	3.43791e-05	0.000535958	2.01295	Down	WDR3
NAGLU	NAGLU	0.389508	10.5843	4.34814	3.45568e-05	0.000538277	2.00811	Up	NAGLU
MFAP3L	MFAP3L	-1.05906	4.3634	-4.34601	3.48371e-05	0.000542034	2.00053	Down	MFAP3L
SPTLC2	SPTLC2	0.377257	9.46307	4.34587	3.48562e-05	0.000542034	2.00001	Up	SPTLC2
UBLCP1	UBLCP1	-0.450252	8.75581	-4.34375	3.5138e-05	0.000545959	1.99246	Down	UBLCP1
GPANK1	GPANK1	0.247724	13.1444	4.34331	3.5196e-05	0.000546334	1.99091	Up	GPANK1
C8orf60	C8orf60	0.722774	7.45801	4.34313	3.52208e-05	0.000546334	1.99025	Up	C8orf60
C14orf21	C14orf21	0.341021	6.9937	4.34281	3.52627e-05	0.000546528	1.98914	Up	C14orf21
ZNF564	ZNF564	-0.452622	8.68964	-4.34147	3.54428e-05	0.00054881	1.98436	Down	ZNF564
POLR2E	POLR2E	0.33029	11.3001	4.34114	3.54875e-05	0.00054881	1.98317	Up	POLR2E
QPCT	QPCT	0.498734	11.2838	4.34106	3.54984e-05	0.00054881	1.98289	Up	QPCT
LOC202025	LOC202025	-0.412265	10.2587	-4.33758	3.59701e-05	0.00055564	1.9705	Down	LOC202025
PRPS1	PRPS1	0.875017	9.45254	4.33694	3.60569e-05	0.00055652	1.96824	Up	PRPS1
ARHGEF40	ARHGEF40	0.461999	12.7272	4.33506	3.63152e-05	0.000560042	1.96154	Up	ARHGEF40
LOC400657	LOC400657	-0.433787	6.47071	-4.33365	3.65101e-05	0.000562549	1.95652	Down	LOC400657
PIK3CA	PIK3CA	-0.236253	9.565	-4.33344	3.65382e-05	0.000562549	1.9558	Down	PIK3CA
JOSD2	JOSD2	0.393139	8.86993	4.33251	3.66672e-05	0.000564069	1.95249	Up	JOSD2
TMEM204	TMEM204	-0.537346	13.7443	-4.33046	3.69541e-05	0.000568013	1.94518	Down	TMEM204
TRAT1	TRAT1	-0.641401	11.1059	-4.32993	3.70278e-05	0.000568677	1.94331	Down	TRAT1
ZNF181	ZNF181	-0.652843	6.51383	-4.32934	3.7111e-05	0.000569093	1.94121	Down	ZNF181
SP140L	SP140L	-0.31749	9.29319	-4.3293	3.71161e-05	0.000569093	1.94108	Down	SP140L
TOMM40L	TOMM40L	0.19964	10.1829	4.32851	3.72275e-05	0.000570331	1.93827	Up	TOMM40L
CACHD1	CACHD1	-1.35323	2.74144	-4.32812	3.72826e-05	0.000570706	1.93688	Down	CACHD1
COPE	COPE	0.301127	11.9671	4.32645	3.75183e-05	0.000573842	1.93097	Up	COPE
FBXO15	FBXO15	-0.53495	6.64382	-4.3258	3.76119e-05	0.000574801	1.92863	Down	FBXO15
ORC3	ORC3	-0.313206	10.0366	-4.32449	3.7798e-05	0.000577171	1.924	Down	ORC3
TSHZ3	TSHZ3	0.497345	10.1923	4.32334	3.7964e-05	0.000578366	1.91989	Up	TSHZ3
LOC144486	LOC144486	0.703549	3.42897	4.32326	3.79752e-05	0.000578366	1.91962	Up	LOC144486
CLMN	CLMN	0.476298	8.88024	4.32312	3.79951e-05	0.000578366	1.91912	Up	CLMN
SLC4A2	SLC4A2	0.450948	7.85849	4.32308	3.80005e-05	0.000578366	1.91899	Up	SLC4A2
ENSA	ENSA	0.452973	10.0095	4.32131	3.82558e-05	0.000581424	1.91271	Up	ENSA
TEP1	TEP1	0.300951	11.0905	4.32126	3.82639e-05	0.000581424	1.91251	Up	TEP1
C17orf39	C17orf39	0.332251	7.7991	4.32026	3.84086e-05	0.000583146	1.90897	Up	C17orf39
LYRM5	LYRM5	-0.354701	7.29719	-4.31845	3.86723e-05	0.000586672	1.90256	Down	LYRM5
GALK1	GALK1	0.531542	9.69711	4.3179	3.87522e-05	0.000587405	1.90062	Up	GALK1
ZNF525	ZNF525	-0.763686	5.20725	-4.31699	3.88858e-05	0.00058895	1.89739	Down	ZNF525
DUSP18	DUSP18	0.393793	6.6768	4.31581	3.90607e-05	0.000591118	1.89318	Up	DUSP18
CHMP4B	CHMP4B	0.781081	10.8109	4.31464	3.92328e-05	0.00059324	1.88906	Up	CHMP4B
FAM132A	FAM132A	0.608946	5.33516	4.31438	3.92717e-05	0.000593347	1.88813	Up	FAM132A
KIF4A	KIF4A	0.767429	4.60033	4.31319	3.94494e-05	0.000595548	1.8839	Up	KIF4A
SLTM	SLTM	-0.302543	12.2924	-4.31205	3.96194e-05	0.000597631	1.87987	Down	SLTM
CCRL2	CCRL2	0.420148	9.08001	4.31101	3.97756e-05	0.0005995	1.87618	Up	CCRL2
FFAR2	FFAR2	0.866028	6.74034	4.31076	3.98124e-05	0.00059957	1.87531	Up	FFAR2
LOC283663	LOC283663	-0.867178	13.0686	-4.3077	4.02759e-05	0.00060606	1.86446	Down	LOC283663
SLC39A9	SLC39A9	0.376538	5.85317	4.3069	4.03982e-05	0.000607409	1.86161	Up	SLC39A9
P2RY10	P2RY10	-0.427333	7.00858	-4.30658	4.04471e-05	0.000607653	1.86048	Down	P2RY10
TCF4	TCF4	-0.519731	10.9062	-4.30585	4.05573e-05	0.000608818	1.85793	Down	TCF4
ADAP1	ADAP1	0.554171	8.6182	4.30418	4.08143e-05	0.000612181	1.85201	Up	ADAP1
MRPS11	MRPS11	0.234323	11.4119	4.30303	4.09914e-05	0.000614344	1.84794	Up	MRPS11
PPP1R3E	PPP1R3E	-0.457235	7.86653	-4.30237	4.10949e-05	0.000615248	1.84558	Down	PPP1R3E
MCOLN1	MCOLN1	0.603442	9.08448	4.30222	4.11179e-05	0.000615248	1.84506	Up	MCOLN1
ZNF592	ZNF592	0.223058	12.698	4.30053	4.1381e-05	0.000618687	1.83908	Up	ZNF592
SPNS1	SPNS1	0.471543	9.50085	4.29992	4.14761e-05	0.000619611	1.83692	Up	SPNS1
SKIV2L2	SKIV2L2	-0.225149	11.7351	-4.29877	4.16555e-05	0.000621792	1.83288	Down	SKIV2L2
ZNF527	ZNF527	-0.412246	7.45865	-4.2965	4.20142e-05	0.000626644	1.82484	Down	ZNF527
KCNH3	KCNH3	0.45987	7.59318	4.29612	4.20744e-05	0.000627039	1.8235	Up	KCNH3
PPP1R15A	PPP1R15A	0.594931	10.3283	4.2942	4.23804e-05	0.000631096	1.8167	Up	PPP1R15A
MDN1	MDN1	-0.591849	7.09375	-4.29302	4.25688e-05	0.000633393	1.81255	Down	MDN1
ZFP112	ZFP112	-0.807349	5.31807	-4.29266	4.26276e-05	0.000633761	1.81125	Down	ZFP112
INPP5F	INPP5F	-0.328463	8.15179	-4.29201	4.27323e-05	0.000634811	1.80895	Down	INPP5F
MTMR10	MTMR10	0.853696	4.52039	4.29123	4.28572e-05	0.000636159	1.80622	Up	MTMR10
PBK	PBK	1.02717	5.02347	4.29035	4.29997e-05	0.000637766	1.8031	Up	PBK
PRRG4	PRRG4	0.539095	6.01203	4.28775	4.34227e-05	0.000643527	1.79393	Up	PRRG4
BCKDHA	BCKDHA	0.327	12.2205	4.28674	4.35889e-05	0.000645477	1.79035	Up	BCKDHA
IKZF1	IKZF1	-0.63316	10.9946	-4.28639	4.36454e-05	0.000645799	1.78913	Down	IKZF1
MIS12	MIS12	-0.303587	9.48357	-4.28509	4.38599e-05	0.000648458	1.78454	Down	MIS12
GABPB1	GABPB1	0.298212	8.36354	4.28343	4.41347e-05	0.000651829	1.77868	Up	GABPB1
EFNA1	EFNA1	-0.45656	5.71822	-4.28329	4.41588e-05	0.000651829	1.77817	Down	EFNA1
C17orf79	C17orf79	0.285987	12.1305	4.28308	4.4193e-05	0.000651829	1.77745	Up	C17orf79
TMEM11	TMEM11	0.195931	11.8578	4.28213	4.43518e-05	0.000653653	1.77409	Up	TMEM11
PAFAH1B2	PAFAH1B2	0.238194	7.89367	4.28052	4.46209e-05	0.0006571	1.76841	Up	PAFAH1B2
C9orf131	C9orf131	0.623448	4.73443	4.28	4.47075e-05	0.000657855	1.7666	Up	C9orf131
TFPI	TFPI	-0.943219	8.86046	-4.27963	4.47711e-05	0.00065827	1.76527	Down	TFPI
MAP6D1	MAP6D1	0.356078	9.70252	4.27919	4.48445e-05	0.000658829	1.76373	Up	MAP6D1
ASTE1	ASTE1	-0.360292	9.28279	-4.27712	4.51949e-05	0.000663452	1.75644	Down	ASTE1
MYLK	MYLK	-0.924948	11.2553	-4.2762	4.53518e-05	0.000665232	1.75319	Down	MYLK
ZNF121	ZNF121	-0.648507	4.2015	-4.27585	4.54114e-05	0.000665582	1.75196	Down	ZNF121
BBS10	BBS10	-0.420137	8.80072	-4.27534	4.54984e-05	0.000665996	1.75016	Down	BBS10
KIF20A	KIF20A	0.810119	3.91287	4.27527	4.55113e-05	0.000665996	1.7499	Up	KIF20A
ZNF235	ZNF235	-0.322788	7.55082	-4.27429	4.56794e-05	0.000667931	1.74644	Down	ZNF235
GNG13	GNG13	-1.15995	7.17993	-4.27407	4.57173e-05	0.00066796	1.74567	Down	GNG13
TTL	TTL	0.400108	6.27424	4.26999	4.64228e-05	0.000677737	1.73132	Up	TTL
ADNP	ADNP	-0.285006	11.3863	-4.26978	4.64596e-05	0.000677742	1.73057	Down	ADNP
SDR42E1	SDR42E1	-0.478926	6.02679	-4.26874	4.66407e-05	0.000679851	1.72693	Down	SDR42E1
WDR75	WDR75	-0.397609	9.94368	-4.26829	4.67208e-05	0.000680485	1.72532	Down	WDR75
ARHGAP23	ARHGAP23	0.522192	5.90755	4.26737	4.68823e-05	0.000682304	1.72209	Up	ARHGAP23
TRIM4	TRIM4	-0.235064	12.6041	-4.2663	4.70705e-05	0.000684509	1.71833	Down	TRIM4
DLEU1	DLEU1	-0.358267	8.95883	-4.26528	4.7251e-05	0.000686408	1.71475	Down	DLEU1
HAAO	HAAO	0.357988	6.35025	4.26509	4.72859e-05	0.000686408	1.71405	Up	HAAO
MFSD3	MFSD3	0.452169	7.94698	4.26494	4.73118e-05	0.000686408	1.71354	Up	MFSD3
EIF2AK3	EIF2AK3	-0.402659	7.89438	-4.26427	4.74305e-05	0.000687408	1.71119	Down	EIF2AK3
GM2A	GM2A	0.701273	7.26309	4.26407	4.74661e-05	0.000687408	1.71049	Up	GM2A
WDR5	WDR5	0.238877	8.31886	4.26393	4.74915e-05	0.000687408	1.70999	Up	WDR5
RNASE2	RNASE2	0.723434	10.1087	4.26161	4.79063e-05	0.000692873	1.70184	Up	RNASE2
ZZZ3	ZZZ3	-0.391445	8.50972	-4.26048	4.81097e-05	0.000695275	1.69787	Down	ZZZ3
METRNL	METRNL	0.449745	13.6468	4.25886	4.84037e-05	0.000698741	1.69216	Up	METRNL
UTP15	UTP15	-0.322165	8.72482	-4.25874	4.84246e-05	0.000698741	1.69176	Down	UTP15
TRAPPC3	TRAPPC3	0.255432	11.2252	4.25794	4.85702e-05	0.000700299	1.68895	Up	TRAPPC3
C11orf85	C11orf85	-0.949494	2.10438	-4.25312	4.94565e-05	0.000712526	1.67201	Down	C11orf85
CEBPG	CEBPG	0.222509	12.4253	4.25238	4.95944e-05	0.000713814	1.6694	Up	CEBPG
SYNGR1	SYNGR1	0.470819	9.82447	4.25223	4.96226e-05	0.000713814	1.66887	Up	SYNGR1
ACADS	ACADS	0.459567	7.46814	4.25191	4.96821e-05	0.000714118	1.66774	Up	ACADS
ZNF83	ZNF83	-0.51278	9.15278	-4.2517	4.97215e-05	0.000714133	1.667	Down	ZNF83
ELOVL3	ELOVL3	0.631087	5.23339	4.25141	4.97749e-05	0.000714348	1.666	Up	ELOVL3
CDHR5	CDHR5	0.609756	4.89866	4.24949	5.01344e-05	0.000718953	1.65926	Up	CDHR5
PLK1	PLK1	0.623398	4.92763	4.24813	5.03898e-05	0.00072206	1.6545	Up	PLK1
PF4	PF4	-0.754033	15.6802	-4.24781	5.04506e-05	0.000722375	1.65337	Down	PF4
PPARG	PPARG	0.864976	5.25693	4.24753	5.05039e-05	0.000722394	1.65238	Up	PPARG
KLHL3	KLHL3	-0.569891	8.82562	-4.24739	5.05295e-05	0.000722394	1.6519	Down	KLHL3
ZNF280B	ZNF280B	-0.476277	4.88124	-4.24702	5.05992e-05	0.000722835	1.65061	Down	ZNF280B
CCDC159	CCDC159	0.255814	8.78481	4.24668	5.0665e-05	0.000723219	1.6494	Up	CCDC159
CDCA2	CDCA2	0.778761	6.67205	4.24596	5.08018e-05	0.000724502	1.64687	Up	CDCA2
KIFAP3	KIFAP3	-0.298616	11.0674	-4.24579	5.08327e-05	0.000724502	1.6463	Down	KIFAP3
ESRRA	ESRRA	0.269498	12.1582	4.24509	5.09677e-05	0.000725871	1.64381	Up	ESRRA
HIST3H2BB	HIST3H2BB	-0.623945	10.9027	-4.24446	5.10869e-05	0.000727012	1.64163	Down	HIST3H2BB
TARDBP	TARDBP	-0.468366	10.2793	-4.2442	5.11373e-05	0.000727173	1.6407	Down	TARDBP
PGBD4	PGBD4	-0.328325	7.33343	-4.2415	5.16566e-05	0.000733997	1.63124	Down	PGBD4
EXPH5	EXPH5	-0.523306	5.98231	-4.24113	5.17277e-05	0.000734393	1.62995	Down	EXPH5
CYP2R1	CYP2R1	-0.214792	11.8603	-4.24093	5.17677e-05	0.000734393	1.62923	Down	CYP2R1
SPA17	SPA17	0.453318	7.78087	4.24074	5.18028e-05	0.000734393	1.62859	Up	SPA17
LOC100506972	LOC100506972	0.695446	8.24823	4.23987	5.19726e-05	0.000736239	1.62553	Up	LOC100506972
PEX12	PEX12	-0.498605	7.72664	-4.23939	5.20666e-05	0.00073701	1.62384	Down	PEX12
DPY19L4	DPY19L4	-0.333938	8.1343	-4.23682	5.25692e-05	0.0007435	1.61484	Down	DPY19L4
MT1G	MT1G	0.577259	9.45667	4.23656	5.26208e-05	0.0007435	1.61392	Up	MT1G
RNF135	RNF135	0.350638	12.2762	4.23643	5.26449e-05	0.0007435	1.61349	Up	RNF135
RNF103	RNF103	-0.281845	9.93541	-4.2359	5.27498e-05	0.000744417	1.61163	Down	RNF103
ZSCAN18	ZSCAN18	-0.524377	10.969	-4.23471	5.2986e-05	0.000747183	1.60744	Down	ZSCAN18
TMEM38A	TMEM38A	0.561264	8.00558	4.23445	5.30366e-05	0.000747239	1.60655	Up	TMEM38A
HGF	HGF	0.493856	8.66256	4.23428	5.30703e-05	0.000747239	1.60596	Up	HGF
MGAT5	MGAT5	-0.760875	3.57017	-4.23394	5.31387e-05	0.000747637	1.60475	Down	MGAT5
THRA	THRA	-0.342851	11.6124	-4.23297	5.33306e-05	0.00074977	1.60137	Down	THRA
TM9SF3	TM9SF3	-0.254024	9.67913	-4.23144	5.36369e-05	0.000753507	1.59601	Down	TM9SF3
CYB561D2	CYB561D2	0.255712	11.8129	4.23056	5.38143e-05	0.000754924	1.59292	Up	CYB561D2
CCDC9	CCDC9	0.314644	8.37887	4.23053	5.38188e-05	0.000754924	1.59284	Up	CCDC9
PHLDA2	PHLDA2	0.771919	6.63394	4.23016	5.38947e-05	0.000755419	1.59152	Up	PHLDA2
TNFAIP2	TNFAIP2	0.39667	15.5188	4.22856	5.42177e-05	0.000759375	1.58593	Up	TNFAIP2
ATP2C1	ATP2C1	-0.279555	11.4924	-4.22798	5.4334e-05	0.000760431	1.58392	Down	ATP2C1
HPSE	HPSE	0.535302	9.39655	4.22778	5.43762e-05	0.000760449	1.58319	Up	HPSE
RAI14	RAI14	-0.852769	3.06313	-4.22717	5.44995e-05	0.000761602	1.58107	Down	RAI14
ZNF428	ZNF428	0.4601	8.40311	4.22556	5.48283e-05	0.000765622	1.57544	Up	ZNF428
EPC2	EPC2	-0.26618	10.7028	-4.2245	5.50448e-05	0.000768068	1.57175	Down	EPC2
ST6GAL2	ST6GAL2	-0.668155	1.3973	-4.22326	5.53008e-05	0.000770679	1.56741	Down	ST6GAL2
PLOD1	PLOD1	0.52662	10.6293	4.22311	5.53319e-05	0.000770679	1.56688	Up	PLOD1
CECR1	CECR1	0.347935	7.49498	4.22286	5.53836e-05	0.000770679	1.56601	Up	CECR1
SLC6A6	SLC6A6	0.497593	5.533	4.22279	5.53975e-05	0.000770679	1.56577	Up	SLC6A6
PKMYT1	PKMYT1	0.537049	5.12051	4.22106	5.57556e-05	0.000775082	1.55974	Up	PKMYT1
KIAA1731	KIAA1731	-0.298337	10.2	-4.21762	5.64765e-05	0.000784518	1.54771	Down	KIAA1731
INPP4B	INPP4B	-0.59749	10.2943	-4.2162	5.67772e-05	0.000788106	1.54274	Down	INPP4B
ZDHHC24	ZDHHC24	0.279094	9.38567	4.2156	5.69036e-05	0.000789272	1.54066	Up	ZDHHC24
SRXN1	SRXN1	0.406403	10.8862	4.21519	5.69899e-05	0.000789881	1.53924	Up	SRXN1
PRICKLE2	PRICKLE2	-0.7226	1.64061	-4.21451	5.7136e-05	0.000791317	1.53684	Down	PRICKLE2
GALR2	GALR2	0.519775	4.09756	4.2142	5.72009e-05	0.000791626	1.53578	Up	GALR2
HSF4	HSF4	0.45277	7.23566	4.21286	5.74886e-05	0.000795017	1.53109	Up	HSF4
ZDHHC17	ZDHHC17	-0.3442	10.9054	-4.21164	5.77504e-05	0.000798044	1.52683	Down	ZDHHC17
ZNF667	ZNF667	-1.00034	3.77429	-4.21068	5.79571e-05	0.000800307	1.52349	Down	ZNF667
ZNF571	ZNF571	-0.479366	7.68673	-4.20955	5.82009e-05	0.000803077	1.51956	Down	ZNF571
RFXANK	RFXANK	0.225141	12.6889	4.20893	5.8335e-05	0.000804332	1.51741	Up	RFXANK
CD2BP2	CD2BP2	0.341292	9.46003	4.20854	5.84214e-05	0.000804927	1.51602	Up	CD2BP2
GPN2	GPN2	0.285315	10.289	4.20784	5.85739e-05	0.000806431	1.51358	Up	GPN2
SDF2	SDF2	0.21318	10.309	4.20731	5.86888e-05	0.000806977	1.51175	Up	SDF2
LOC595101	LOC595101	0.720271	7.96356	4.20726	5.87003e-05	0.000806977	1.51156	Up	LOC595101
DIRAS1	DIRAS1	-0.696586	6.30009	-4.20642	5.88838e-05	0.000808903	1.50864	Down	DIRAS1
ZNF197	ZNF197	-0.524839	5.5026	-4.20597	5.89823e-05	0.000809658	1.50708	Down	ZNF197
ZNF222	ZNF222	-0.530202	6.54469	-4.20482	5.92352e-05	0.000812531	1.50307	Down	ZNF222
NPM1	NPM1	-0.358876	14.2285	-4.20446	5.93142e-05	0.000812935	1.50183	Down	NPM1
SDR16C5	SDR16C5	0.662286	6.91694	4.20429	5.9352e-05	0.000812935	1.50123	Up	SDR16C5
DZIP3	DZIP3	-0.377555	9.68411	-4.20294	5.9652e-05	0.000815553	1.49651	Down	DZIP3
ARMC3	ARMC3	-1.22171	4.3276	-4.20289	5.96625e-05	0.000815553	1.49635	Down	ARMC3
STX10	STX10	0.345768	11.0896	4.20284	5.96746e-05	0.000815553	1.49616	Up	STX10
OSBPL5	OSBPL5	0.474396	13.1876	4.20167	5.99341e-05	0.000817514	1.4921	Up	OSBPL5
DPP3	DPP3	0.455609	10.8623	4.20166	5.99359e-05	0.000817514	1.49207	Up	DPP3
KCTD17	KCTD17	0.429265	8.24282	4.20156	5.99589e-05	0.000817514	1.49171	Up	KCTD17
USP1	USP1	-0.321663	12.5461	-4.2014	5.99938e-05	0.000817514	1.49116	Down	USP1
NCOR2	NCOR2	0.219451	14.7128	4.20042	6.0214e-05	0.000819915	1.48774	Up	NCOR2
RBM25	RBM25	-0.304118	11.2847	-4.20016	6.02729e-05	0.000820117	1.48682	Down	RBM25
KIAA0586	KIAA0586	-0.260879	10.7143	-4.19877	6.0584e-05	0.000823748	1.482	Down	KIAA0586
ISOC2	ISOC2	0.356592	10.6711	4.19667	6.10586e-05	0.000829595	1.4747	Up	ISOC2
FCGR1B	FCGR1B	0.750209	11.8445	4.19551	6.13237e-05	0.000832589	1.47065	Up	FCGR1B
DAPP1	DAPP1	-0.415367	11.9908	-4.19484	6.14762e-05	0.00083405	1.46832	Down	DAPP1
LYRM7	LYRM7	-0.885117	3.64243	-4.19407	6.16534e-05	0.000835845	1.46563	Down	LYRM7
RPS25	RPS25	-0.172317	17.5928	-4.19135	6.22791e-05	0.000842443	1.45618	Down	RPS25
DNTTIP2	DNTTIP2	-0.291119	12.149	-4.19126	6.22992e-05	0.000842443	1.45588	Down	DNTTIP2
ATG16L2	ATG16L2	0.324195	14.3495	4.19125	6.23027e-05	0.000842443	1.45583	Up	ATG16L2
IPCEF1	IPCEF1	-0.404352	6.61465	-4.19117	6.23211e-05	0.000842443	1.45555	Down	IPCEF1
C19orf63	C19orf63	0.178695	12.6091	4.18874	6.28868e-05	0.000849473	1.4471	Up	C19orf63
FAM184A	FAM184A	-0.66361	7.26796	-4.18835	6.29768e-05	0.000850073	1.44576	Down	FAM184A
C16orf72	C16orf72	-0.26375	11.2845	-4.18685	6.33279e-05	0.000853606	1.44056	Down	C16orf72
EHBP1L1	EHBP1L1	0.448881	11.7512	4.18684	6.33303e-05	0.000853606	1.44052	Up	EHBP1L1
RER1	RER1	0.16867	12.226	4.18593	6.35466e-05	0.000855901	1.43733	Up	RER1
SCAND3	SCAND3	-0.75835	1.62463	-4.18527	6.37021e-05	0.000857376	1.43505	Down	SCAND3
ACSL3	ACSL3	-0.425558	8.43549	-4.18451	6.38817e-05	0.000859171	1.43241	Down	ACSL3
CSRP2BP	CSRP2BP	-0.198287	12.0456	-4.18302	6.42363e-05	0.000862932	1.42723	Down	CSRP2BP
BATF	BATF	0.336215	13.6021	4.18289	6.42669e-05	0.000862932	1.42679	Up	BATF
SSPN	SSPN	-0.753741	6.87544	-4.18275	6.43004e-05	0.000862932	1.4263	Down	SSPN
OR2C1	OR2C1	-0.869304	3.59878	-4.18154	6.45887e-05	0.000865811	1.42212	Down	OR2C1
UQCRFS1	UQCRFS1	0.195408	13.7754	4.1814	6.46232e-05	0.000865811	1.42161	Up	UQCRFS1
RAB3A	RAB3A	0.448468	5.83047	4.18127	6.46544e-05	0.000865811	1.42116	Up	RAB3A
MAP3K3	MAP3K3	0.297139	14.2072	4.17991	6.49817e-05	0.000869069	1.41644	Up	MAP3K3
OR7E156P	OR7E156P	0.302363	8.15275	4.17987	6.4991e-05	0.000869069	1.41631	Up	OR7E156P
MATN2	MATN2	-0.959577	2.63885	-4.17935	6.5116e-05	0.00086987	1.41451	Down	MATN2
CWC22	CWC22	-0.383825	9.36142	-4.17923	6.51444e-05	0.00086987	1.4141	Down	CWC22
SFPQ	SFPQ	-0.301441	9.40138	-4.17867	6.52795e-05	0.000871048	1.41216	Down	SFPQ
PXMP4	PXMP4	0.433909	8.99102	4.17799	6.54462e-05	0.000872647	1.40978	Up	PXMP4
STOML1	STOML1	0.458479	5.97625	4.17773	6.55097e-05	0.000872869	1.40887	Up	STOML1
ACRBP	ACRBP	-0.80616	13.0571	-4.17659	6.57859e-05	0.000875922	1.40493	Down	ACRBP
MUSTN1	MUSTN1	0.393301	8.55661	4.17583	6.5973e-05	0.000877192	1.40228	Up	MUSTN1
C6orf226	C6orf226	0.332409	9.72848	4.17581	6.59756e-05	0.000877192	1.40224	Up	C6orf226
SLC16A7	SLC16A7	-0.397543	5.91598	-4.17508	6.61551e-05	0.000878951	1.3997	Down	SLC16A7
RASL11A	RASL11A	0.677872	5.42198	4.17473	6.62406e-05	0.00087946	1.39849	Up	RASL11A
TEX10	TEX10	-0.171401	10.9227	-4.17403	6.64123e-05	0.000881111	1.39607	Down	TEX10
CCNYL1	CCNYL1	0.281586	7.96449	4.17329	6.65958e-05	0.00088259	1.39349	Up	CCNYL1
NUP35	NUP35	-0.269084	10.2242	-4.17312	6.66369e-05	0.00088259	1.39291	Down	NUP35
CD79A	CD79A	-0.669851	12.7471	-4.17301	6.6666e-05	0.00088259	1.3925	Down	CD79A
ANKRD37	ANKRD37	0.30345	9.24427	4.17267	6.67484e-05	0.000883053	1.39135	Up	ANKRD37
WDR13	WDR13	0.308391	11.6267	4.17244	6.68048e-05	0.000883171	1.39056	Up	WDR13
SIPA1L2	SIPA1L2	0.480574	7.94279	4.17184	6.69547e-05	0.000884521	1.38846	Up	SIPA1L2
OAF	OAF	0.568633	7.89587	4.17165	6.70019e-05	0.000884521	1.3878	Up	OAF
TUBB1	TUBB1	-0.881015	10.3515	-4.17052	6.72831e-05	0.000887265	1.38389	Down	TUBB1
ALDH3B1	ALDH3B1	0.558726	10.3794	4.17033	6.73292e-05	0.000887265	1.38325	Up	ALDH3B1
IFT80	IFT80	-0.370281	8.14248	-4.17024	6.73528e-05	0.000887265	1.38292	Down	IFT80
H3F3B	H3F3B	0.193046	16.0414	4.16997	6.74208e-05	0.000887532	1.38197	Up	H3F3B
MARCO	MARCO	0.716534	12.0302	4.16704	6.8155e-05	0.000896563	1.37184	Up	MARCO
EIF3E	EIF3E	-0.321028	14.9865	-4.16619	6.83702e-05	0.000898759	1.3689	Down	EIF3E
HIST1H3B	HIST1H3B	-0.804255	9.02648	-4.16581	6.84669e-05	0.000899396	1.36757	Down	HIST1H3B
AUTS2	AUTS2	-0.583277	10.9267	-4.16267	6.9266e-05	0.000909251	1.35672	Down	AUTS2
SEPT6	SEPT6	-0.422317	11.3169	-4.16225	6.93752e-05	0.000910042	1.35525	Down	SEPT6
MYBPC3	MYBPC3	0.538842	8.90075	4.16131	6.96172e-05	0.000912574	1.35199	Up	MYBPC3
OTUD6B	OTUD6B	-0.363988	6.33611	-4.16078	6.97532e-05	0.000913713	1.35017	Down	OTUD6B
C2orf69	C2orf69	-0.302889	7.58689	-4.16037	6.9858e-05	0.000914279	1.34876	Down	C2orf69
ALG12	ALG12	0.327034	7.73783	4.16023	6.98947e-05	0.000914279	1.34827	Up	ALG12
C16orf48	C16orf48	0.295447	9.40641	4.15967	7.00413e-05	0.000915554	1.34631	Up	C16orf48
ELF3	ELF3	0.62908	5.17847	4.15773	7.05447e-05	0.000921488	1.33962	Up	ELF3
SLC25A1	SLC25A1	0.321479	9.64781	4.15729	7.06602e-05	0.000922348	1.33809	Up	SLC25A1
STX11	STX11	0.515988	11.5311	4.15709	7.07117e-05	0.000922374	1.33741	Up	STX11
KCNN2	KCNN2	-0.6003	4.41063	-4.15679	7.07903e-05	0.000922753	1.33637	Down	KCNN2
RIC3	RIC3	-0.553675	6.31032	-4.1559	7.10241e-05	0.000924316	1.33329	Down	RIC3
BICD1	BICD1	-0.442212	5.55423	-4.15565	7.10886e-05	0.000924316	1.33244	Down	BICD1
TMED7-TICAM2	TMED7-TICAM2	0.287434	7.74797	4.15562	7.10974e-05	0.000924316	1.33232	Up	TMED7-TICAM2
LDHB	LDHB	-0.372695	15.6347	-4.15558	7.11088e-05	0.000924316	1.33217	Down	LDHB
MTX1	MTX1	0.366905	10.9103	4.1533	7.17091e-05	0.000931468	1.32431	Up	MTX1
BET1L	BET1L	0.400507	7.45042	4.15264	7.18854e-05	0.000933106	1.32202	Up	BET1L
PIM3	PIM3	0.372572	14.0542	4.15238	7.19534e-05	0.000933339	1.32113	Up	PIM3
CREBZF	CREBZF	-0.415726	9.31909	-4.15148	7.21935e-05	0.000935801	1.31802	Down	CREBZF
LTB4R2	LTB4R2	0.471233	6.24801	4.15098	7.23264e-05	0.000936871	1.3163	Up	LTB4R2
MT1H	MT1H	0.505096	11.5268	4.14985	7.26297e-05	0.000940146	1.31238	Up	MT1H
RRNAD1	RRNAD1	0.276234	10.4928	4.14955	7.27086e-05	0.000940513	1.31137	Up	RRNAD1
FSTL3	FSTL3	0.511105	6.82231	4.14924	7.27936e-05	0.000940958	1.31028	Up	FSTL3
GIMAP5	GIMAP5	-0.473925	13.3296	-4.14878	7.29164e-05	0.000941892	1.3087	Down	GIMAP5
NMT2	NMT2	-0.466658	9.1677	-4.14811	7.30964e-05	0.000943562	1.3064	Down	NMT2
OR52K3P	OR52K3P	0.536946	8.49931	4.1474	7.32893e-05	0.000945397	1.30393	Up	OR52K3P
WAS	WAS	0.237084	10.1446	4.14629	7.35906e-05	0.000948626	1.3001	Up	WAS
METAP1D	METAP1D	-0.356428	6.60501	-4.14599	7.36722e-05	0.000949021	1.29906	Down	METAP1D
EP400	EP400	-0.308542	8.8203	-4.14469	7.40264e-05	0.000951792	1.29458	Down	EP400
LCMT2	LCMT2	-0.429227	8.36681	-4.14436	7.41155e-05	0.000951792	1.29345	Down	LCMT2
C2orf44	C2orf44	-0.412076	7.99079	-4.1443	7.41322e-05	0.000951792	1.29324	Down	C2orf44
ARF3	ARF3	0.333047	8.42229	4.14416	7.41703e-05	0.000951792	1.29276	Up	ARF3
GLCCI1	GLCCI1	-0.492284	10.6751	-4.14412	7.41832e-05	0.000951792	1.2926	Down	GLCCI1
ZNF643	ZNF643	-0.457165	6.23452	-4.14395	7.4228e-05	0.000951792	1.29204	Down	ZNF643
S100Z	S100Z	0.450542	9.08641	4.14389	7.42453e-05	0.000951792	1.29182	Up	S100Z
KIAA1530	KIAA1530	0.380953	7.02046	4.14186	7.48023e-05	0.000958273	1.28483	Up	KIAA1530
UQCRC1	UQCRC1	0.304902	12.7072	4.14017	7.52708e-05	0.000963611	1.27899	Up	UQCRC1
LANCL2	LANCL2	0.276422	7.32556	4.13871	7.56765e-05	0.000968139	1.27397	Up	LANCL2
C12orf76	C12orf76	-0.386671	11.685	-4.13671	7.62385e-05	0.000974658	1.26706	Down	C12orf76
PSMB7	PSMB7	0.149779	13.7268	4.13495	7.67349e-05	0.000980332	1.26099	Up	PSMB7
GUSB	GUSB	0.200379	14.2026	4.13443	7.68811e-05	0.000980518	1.25921	Up	GUSB
ASL	ASL	0.341035	10.3194	4.13425	7.69332e-05	0.000980518	1.25858	Up	ASL
SEPT9	SEPT9	0.224623	17.1624	4.13389	7.70345e-05	0.000980518	1.25735	Up	SEPT9
HIST1H2BH	HIST1H2BH	-0.630671	12.0212	-4.13385	7.70468e-05	0.000980518	1.2572	Down	HIST1H2BH
STRADB	STRADB	-0.839228	9.88912	-4.13366	7.71003e-05	0.000980518	1.25655	Down	STRADB
DHX15	DHX15	-0.250975	12.2196	-4.1336	7.71158e-05	0.000980518	1.25636	Down	DHX15
SFRP5	SFRP5	-1.3633	2.44927	-4.13359	7.71182e-05	0.000980518	1.25633	Down	SFRP5
KDM4C	KDM4C	-0.295437	11.1002	-4.13297	7.72944e-05	0.000982088	1.2542	Down	KDM4C
PLEKHG2	PLEKHG2	0.281983	9.74959	4.13261	7.73984e-05	0.000982455	1.25294	Up	PLEKHG2
SLC25A35	SLC25A35	0.353747	7.36372	4.1325	7.74289e-05	0.000982455	1.25257	Up	SLC25A35
SKP1	SKP1	-0.26345	14.3401	-4.13182	7.76226e-05	0.000984242	1.25024	Down	SKP1
SNX15	SNX15	0.411323	6.12804	4.13143	7.77346e-05	0.000984386	1.24889	Up	SNX15
KIAA0101	KIAA0101	0.790095	9.40997	4.13142	7.77397e-05	0.000984386	1.24883	Up	KIAA0101
TDP2	TDP2	-0.260334	12.9677	-4.13058	7.79783e-05	0.000985837	1.24597	Down	TDP2
KIF27	KIF27	-0.371591	8.82364	-4.13056	7.79854e-05	0.000985837	1.24588	Down	KIF27
CUL3	CUL3	-0.51597	6.23296	-4.13028	7.80652e-05	0.000985837	1.24493	Down	CUL3
SIGLEC9	SIGLEC9	0.495838	9.49671	4.13028	7.80662e-05	0.000985837	1.24491	Up	SIGLEC9
KLF5	KLF5	-0.676629	7.31462	-4.12968	7.8237e-05	0.000987325	1.24287	Down	KLF5
DOCK9	DOCK9	-0.583984	8.89422	-4.12911	7.84031e-05	0.00098875	1.24089	Down	DOCK9
NPEPL1	NPEPL1	0.316048	12.9733	4.12862	7.85435e-05	0.000989851	1.23922	Up	NPEPL1
C10orf2	C10orf2	-0.471986	7.28057	-4.12823	7.86585e-05	0.000990629	1.23785	Down	C10orf2
WWOX	WWOX	0.368573	6.91097	4.12696	7.90247e-05	0.000994568	1.23351	Up	WWOX
DKFZP434I0714	DKFZP434I0714	-0.591237	5.03178	-4.12631	7.92152e-05	0.000996276	1.23126	Down	DKFZP434I0714
ARL1	ARL1	-0.235174	10.2021	-4.12613	7.92675e-05	0.000996276	1.23064	Down	ARL1
LOC643837	LOC643837	-0.474956	5.61166	-4.12579	7.93655e-05	0.000996835	1.22949	Down	LOC643837
TRPC6	TRPC6	-0.968052	3.24316	-4.12405	7.98768e-05	0.00100258	1.22349	Down	TRPC6
ANKRD35	ANKRD35	0.631338	9.60587	4.12273	8.02668e-05	0.00100672	1.21894	Up	ANKRD35
FIBP	FIBP	0.246708	11.7623	4.1225	8.03348e-05	0.00100672	1.21815	Up	FIBP
IL8	IL8	2.84864	5.29665	4.12233	8.03844e-05	0.00100672	1.21757	Up	IL8
CCDC111	CCDC111	-0.296557	8.65901	-4.1222	8.04228e-05	0.00100672	1.21712	Down	CCDC111
ACADVL	ACADVL	0.26562	14.5244	4.12092	8.08023e-05	0.00101064	1.21272	Up	ACADVL
MT1E	MT1E	0.674431	10.8336	4.12078	8.08446e-05	0.00101064	1.21224	Up	MT1E
MPEG1	MPEG1	0.401536	11.2224	4.11992	8.11007e-05	0.00101255	1.20928	Up	MPEG1
CTSL1	CTSL1	0.586263	11.5209	4.1199	8.11064e-05	0.00101255	1.20921	Up	CTSL1
BCAT1	BCAT1	0.848128	3.64791	4.11744	8.18415e-05	0.00102104	1.20078	Up	BCAT1
HYAL2	HYAL2	0.430623	9.51381	4.11705	8.19587e-05	0.00102153	1.19945	Up	HYAL2
LSM10	LSM10	0.233407	12.0297	4.11681	8.20332e-05	0.00102153	1.1986	Up	LSM10
MIA3	MIA3	-0.294203	8.99978	-4.11677	8.20452e-05	0.00102153	1.19846	Down	MIA3
MFSD6L	MFSD6L	0.48779	5.91916	4.1163	8.21872e-05	0.00102261	1.19685	Up	MFSD6L
IL1RN	IL1RN	0.472788	9.22666	4.11547	8.24374e-05	0.00102467	1.19401	Up	IL1RN
FAM63B	FAM63B	-0.419549	8.28742	-4.11524	8.25073e-05	0.00102467	1.19322	Down	FAM63B
SNCA	SNCA	-1.06569	12.3103	-4.11521	8.25171e-05	0.00102467	1.1931	Down	SNCA
AP2S1	AP2S1	0.339654	10.7265	4.1146	8.27004e-05	0.00102626	1.19103	Up	AP2S1
ZDHHC23	ZDHHC23	-0.408081	8.18238	-4.11346	8.3047e-05	0.00102987	1.18712	Down	ZDHHC23
CXCR6	CXCR6	-0.809547	8.24741	-4.11209	8.34674e-05	0.0010344	1.18241	Down	CXCR6
C3orf71	C3orf71	0.322418	7.93419	4.11188	8.35328e-05	0.00103452	1.18168	Up	C3orf71
EFHD2	EFHD2	0.276786	15.0622	4.11111	8.37683e-05	0.00103667	1.17905	Up	EFHD2
PDE7A	PDE7A	-0.486925	9.87281	-4.11095	8.38183e-05	0.00103667	1.17849	Down	PDE7A
LY75	LY75	-0.485506	10.2104	-4.10881	8.44772e-05	0.0010433	1.17117	Down	LY75
LILRB2	LILRB2	0.387049	14.5893	4.10875	8.44961e-05	0.0010433	1.17096	Up	LILRB2
RNASEH2C	RNASEH2C	0.30943	13.3166	4.10867	8.45225e-05	0.0010433	1.17067	Up	RNASEH2C
PITPNM1	PITPNM1	0.609678	10.0611	4.10736	8.49296e-05	0.00104763	1.16618	Up	PITPNM1
ETFB	ETFB	0.184412	13.0988	4.10706	8.50228e-05	0.00104809	1.16516	Up	ETFB
SLC43A2	SLC43A2	0.478085	11.2547	4.10677	8.51147e-05	0.00104853	1.16415	Up	SLC43A2
ALAS2	ALAS2	-2.36764	11.3667	-4.10641	8.52261e-05	0.00104921	1.16293	Down	ALAS2
CREB5	CREB5	0.591509	8.77972	4.10596	8.53667e-05	0.00105024	1.16139	Up	CREB5
SBNO2	SBNO2	0.402505	8.59852	4.1045	8.58249e-05	0.00105518	1.15639	Up	SBNO2
HNRNPH1	HNRNPH1	-0.368753	13.7019	-4.10404	8.59709e-05	0.00105584	1.1548	Down	HNRNPH1
PEX16	PEX16	0.283504	9.01687	4.10383	8.6038e-05	0.00105584	1.15407	Up	PEX16
MEIS1	MEIS1	-1.00387	8.78855	-4.10373	8.60671e-05	0.00105584	1.15376	Down	MEIS1
ROR1	ROR1	-1.24112	2.75586	-4.10361	8.61052e-05	0.00105584	1.15334	Down	ROR1
TYMS	TYMS	0.762044	9.2093	4.10292	8.63247e-05	0.00105783	1.15097	Up	TYMS
RBM18	RBM18	0.283553	10.0172	4.10097	8.69441e-05	0.00106472	1.14429	Up	RBM18
GSPT2	GSPT2	-0.292787	9.09393	-4.10023	8.71805e-05	0.00106676	1.14175	Down	GSPT2
LETM2	LETM2	0.371954	5.14278	4.10009	8.72255e-05	0.00106676	1.14127	Up	LETM2
HIST1H2BI	HIST1H2BI	-0.597054	10.7757	-4.09823	8.78211e-05	0.00107334	1.13491	Down	HIST1H2BI
DDA1	DDA1	0.278735	8.02906	4.0977	8.79928e-05	0.00107474	1.13309	Up	DDA1
RRP15	RRP15	-0.299634	9.24714	-4.09712	8.81788e-05	0.0010761	1.13112	Down	RRP15
CTSD	CTSD	0.551888	10.5512	4.097	8.82199e-05	0.0010761	1.13068	Up	CTSD
SMCHD1	SMCHD1	-0.304044	11.676	-4.09608	8.85182e-05	0.00107891	1.12753	Down	SMCHD1
FZD5	FZD5	0.568948	5.96056	4.09593	8.85662e-05	0.00107891	1.12702	Up	FZD5
FAM3C	FAM3C	-0.414269	7.8996	-4.09451	8.90267e-05	0.00108381	1.12218	Down	FAM3C
ARHGAP29	ARHGAP29	0.979723	3.20618	4.09316	8.94679e-05	0.00108847	1.11756	Up	ARHGAP29
MGST3	MGST3	0.260529	12.7239	4.09229	8.97535e-05	0.00109036	1.11459	Up	MGST3
FAM208A	FAM208A	-0.313939	9.13192	-4.09227	8.97598e-05	0.00109036	1.11452	Down	FAM208A
ZNF567	ZNF567	-0.341429	9.18088	-4.09215	8.97996e-05	0.00109036	1.11411	Down	ZNF567
FCRL5	FCRL5	-0.860218	9.87948	-4.09189	8.98848e-05	0.00109063	1.11322	Down	FCRL5
ZZEF1	ZZEF1	0.325807	8.4281	4.09164	8.99701e-05	0.00109063	1.11234	Up	ZZEF1
SMAD4	SMAD4	-0.257123	8.00737	-4.09155	8.99975e-05	0.00109063	1.11205	Down	SMAD4
CELSR1	CELSR1	-0.803825	5.82573	-4.09118	9.01191e-05	0.0010914	1.11079	Down	CELSR1
NR1H3	NR1H3	0.37884	10.9726	4.09082	9.02392e-05	0.00109214	1.10955	Up	NR1H3
KIF5C	KIF5C	-0.653907	8.07545	-4.09053	9.03334e-05	0.00109257	1.10857	Down	KIF5C
BBX	BBX	-0.349892	12.1401	-4.08968	9.06158e-05	0.00109527	1.10566	Down	BBX
C9orf3	C9orf3	-0.324533	6.40614	-4.08807	9.11506e-05	0.00110102	1.10017	Down	C9orf3
RFX1	RFX1	0.35862	4.62729	4.08709	9.14802e-05	0.00110429	1.0968	Up	RFX1
VAMP5	VAMP5	0.494186	12.1511	4.08675	9.15942e-05	0.00110467	1.09563	Up	VAMP5
CDKN2AIP	CDKN2AIP	-0.376529	9.8951	-4.08637	9.17226e-05	0.00110467	1.09432	Down	CDKN2AIP
TTF1	TTF1	-0.361437	9.6273	-4.08631	9.17423e-05	0.00110467	1.09412	Down	TTF1
CHCHD5	CHCHD5	0.349801	9.72501	4.08629	9.17495e-05	0.00110467	1.09405	Up	CHCHD5
SPR	SPR	0.505405	7.35651	4.0857	9.19474e-05	0.00110634	1.09204	Up	SPR
PRAM1	PRAM1	0.41367	13.8671	4.0855	9.20125e-05	0.00110641	1.09138	Up	PRAM1
S100A12	S100A12	0.594658	14.6206	4.0847	9.22849e-05	0.00110897	1.08862	Up	S100A12
DCPS	DCPS	0.255056	11.5655	4.08399	9.25248e-05	0.00111056	1.08619	Up	DCPS
ZNF776	ZNF776	-0.344417	7.59964	-4.08395	9.2537e-05	0.00111056	1.08607	Down	ZNF776
LRMP	LRMP	-0.209311	12.6175	-4.08358	9.26634e-05	0.00111104	1.0848	Down	LRMP
BMP6	BMP6	-0.872353	9.54147	-4.08348	9.26961e-05	0.00111104	1.08447	Down	BMP6
EPB41	EPB41	-0.674389	7.80262	-4.08317	9.28003e-05	0.00111137	1.08342	Down	EPB41
TBC1D4	TBC1D4	-0.516341	9.33872	-4.08305	9.28428e-05	0.00111137	1.08299	Down	TBC1D4
CDCA8	CDCA8	0.428871	8.66857	4.08118	9.34798e-05	0.00111786	1.07661	Up	CDCA8
BLK	BLK	-0.691852	10.043	-4.0811	9.35056e-05	0.00111786	1.07635	Down	BLK
GPR124	GPR124	0.539613	8.06753	4.08084	9.35945e-05	0.00111821	1.07546	Up	GPR124
APPBP2	APPBP2	-0.28482	10.3081	-4.0802	9.38148e-05	0.00112012	1.07327	Down	APPBP2
ITFG3	ITFG3	0.210073	11.1628	4.07968	9.39949e-05	0.00112039	1.07148	Up	ITFG3
ZNF841	ZNF841	-0.318461	7.24965	-4.07962	9.40136e-05	0.00112039	1.07129	Down	ZNF841
GPRIN1	GPRIN1	0.493881	5.0762	4.07961	9.4018e-05	0.00112039	1.07125	Up	GPRIN1
PITPNA	PITPNA	0.353018	9.74804	4.07895	9.42455e-05	0.00112238	1.06899	Up	PITPNA
FZD3	FZD3	-0.646676	5.0476	-4.0769	9.4954e-05	0.0011301	1.062	Down	FZD3
BRI3BP	BRI3BP	0.418284	9.88584	4.07637	9.51371e-05	0.00113155	1.0602	Up	BRI3BP
ORMDL2	ORMDL2	0.198139	12.3628	4.07317	9.62554e-05	0.00114412	1.04929	Up	ORMDL2
ACPP	ACPP	0.543215	6.34186	4.07195	9.66871e-05	0.00114852	1.04512	Up	ACPP
CDA	CDA	0.567037	10.2802	4.07159	9.68138e-05	0.00114929	1.04389	Up	CDA
CUEDC2	CUEDC2	0.236927	11.0391	4.07066	9.71421e-05	0.00115219	1.04073	Up	CUEDC2
TCN2	TCN2	0.814802	7.66794	4.07055	9.71814e-05	0.00115219	1.04036	Up	TCN2
CXXC4	CXXC4	-0.911496	5.46719	-4.06787	9.81376e-05	0.00116278	1.03122	Down	CXXC4
GKAP1	GKAP1	-0.394653	9.0093	-4.06678	9.85291e-05	0.00116592	1.0275	Down	GKAP1
PLA1A	PLA1A	0.810931	3.77552	4.06671	9.85516e-05	0.00116592	1.02729	Up	PLA1A
AMY1C	AMY1C	-0.454928	10.7437	-4.06661	9.859e-05	0.00116592	1.02692	Down	AMY1C
TPX2	TPX2	0.630077	6.90326	4.06572	9.89079e-05	0.00116893	1.02392	Up	TPX2
OPRL1	OPRL1	0.455602	8.2528	4.06505	9.91509e-05	0.00117106	1.02163	Up	OPRL1
NPM2	NPM2	-0.882922	5.72644	-4.0638	9.96048e-05	0.00117568	1.01737	Down	NPM2
DCTN3	DCTN3	0.209334	11.8121	4.06235	0.000100133	0.00117988	1.01244	Up	DCTN3
LOC146880	LOC146880	0.379808	5.21341	4.06223	0.000100176	0.00117988	1.01203	Up	LOC146880
CEACAM4	CEACAM4	0.540572	10.3713	4.06214	0.00010021	0.00117988	1.01171	Up	CEACAM4
FAM81B	FAM81B	-0.978438	7.36479	-4.06212	0.000100217	0.00117988	1.01165	Down	FAM81B
LOC401431	LOC401431	-0.559958	8.32884	-4.06195	0.000100277	0.00117988	1.01109	Down	LOC401431
MRFAP1L1	MRFAP1L1	-0.318238	12.441	-4.06099	0.000100632	0.00118258	1.0078	Down	MRFAP1L1
TMEM205	TMEM205	0.300575	13.7568	4.06084	0.000100684	0.00118258	1.00731	Up	TMEM205
RPL11	RPL11	-0.176953	17.2784	-4.0608	0.000100698	0.00118258	1.00718	Down	RPL11
IFT88	IFT88	-0.382415	8.38872	-4.05995	0.000101012	0.00118553	1.00427	Down	IFT88
PSMD9	PSMD9	0.150166	13.0485	4.05963	0.000101128	0.00118614	1.0032	Up	PSMD9
DEPDC7	DEPDC7	-0.690071	6.1848	-4.05561	0.000102623	0.0012026	0.989513	Down	DEPDC7
ZNF239	ZNF239	-0.647741	7.23989	-4.05551	0.000102661	0.0012026	0.989169	Down	ZNF239
MBTPS2	MBTPS2	0.309511	5.2431	4.05519	0.000102778	0.00120322	0.988099	Up	MBTPS2
ANKHD1	ANKHD1	-0.244588	11.3129	-4.05471	0.000102959	0.00120457	0.986464	Down	ANKHD1
KIAA1919	KIAA1919	0.242575	7.67299	4.05451	0.000103036	0.00120472	0.985765	Up	KIAA1919
PKIA	PKIA	-0.51631	10.1763	-4.05261	0.00010375	0.00121227	0.979316	Down	PKIA
PNKP	PNKP	0.391245	9.05593	4.05245	0.000103812	0.00121227	0.978762	Up	PNKP
LOC728978	LOC728978	1.01453	3.98815	4.05085	0.000104418	0.00121858	0.973333	Up	LOC728978
GLYATL1	GLYATL1	-0.870821	5.62009	-4.04979	0.00010482	0.0012225	0.969748	Down	GLYATL1
LOC283089	LOC283089	-1.16154	3.77863	-4.04937	0.00010498	0.00122307	0.968323	Down	LOC283089
TRIM40	TRIM40	-0.925226	2.8237	-4.04932	0.000105	0.00122307	0.968151	Down	TRIM40
FAM73A	FAM73A	-0.370986	5.82205	-4.04883	0.000105188	0.0012245	0.966474	Down	FAM73A
ZCCHC7	ZCCHC7	-0.340793	9.64372	-4.04839	0.000105358	0.0012257	0.964975	Down	ZCCHC7
NPHP1	NPHP1	-0.838599	2.5474	-4.0477	0.000105621	0.00122681	0.962647	Down	NPHP1
FAM161A	FAM161A	-0.588509	6.43392	-4.04751	0.000105693	0.00122681	0.962013	Down	FAM161A
TRAM1	TRAM1	-0.229206	14.144	-4.0475	0.000105698	0.00122681	0.961961	Down	TRAM1
COMMD5	COMMD5	0.315764	11.9984	4.04745	0.000105716	0.00122681	0.961803	Up	COMMD5
ZNF707	ZNF707	0.267225	9.79722	4.04622	0.000106189	0.00123016	0.957638	Up	ZNF707
BRE	BRE	0.224753	9.23939	4.0462	0.000106198	0.00123016	0.957559	Up	BRE
GPR35	GPR35	0.563663	7.96193	4.04619	0.000106203	0.00123016	0.957515	Up	GPR35
MUTED	MUTED	-0.259972	11.5107	-4.04378	0.000107136	0.00124019	0.949361	Down	MUTED
PTRHD1	PTRHD1	0.282544	11.6098	4.04134	0.00010809	0.00125046	0.941086	Up	PTRHD1
POLR2B	POLR2B	-0.284516	11.7962	-4.04097	0.000108236	0.00125137	0.939831	Down	POLR2B
LRSAM1	LRSAM1	0.259155	7.85178	4.03991	0.000108655	0.00125543	0.936228	Up	LRSAM1
LOC100506328	LOC100506328	0.744972	8.32403	4.0397	0.000108737	0.0012556	0.935526	Up	LOC100506328
CENPC1	CENPC1	-0.323793	9.95298	-4.03909	0.000108978	0.00125728	0.93346	Down	CENPC1
ZNF524	ZNF524	0.310576	12.1032	4.03899	0.000109017	0.00125728	0.933123	Up	ZNF524
TSPAN3	TSPAN3	-0.320759	10.907	-4.03875	0.000109113	0.00125761	0.932301	Down	TSPAN3
GLT1D1	GLT1D1	0.415436	12.0026	4.03747	0.000109624	0.00126271	0.927945	Up	GLT1D1
FOPNL	FOPNL	-0.236715	12.5404	-4.03632	0.000110079	0.00126717	0.924078	Down	FOPNL
RAB3GAP1	RAB3GAP1	-0.250889	10.711	-4.03431	0.000110888	0.00127569	0.917255	Down	RAB3GAP1
PPARA	PPARA	0.629257	3.85732	4.03384	0.000111078	0.00127709	0.915655	Up	PPARA
DBNDD2	DBNDD2	0.279418	10.3161	4.03303	0.000111403	0.00128004	0.912928	Up	DBNDD2
HIST1H1B	HIST1H1B	0.765443	5.85497	4.03057	0.000112402	0.00129072	0.904604	Up	HIST1H1B
ZNF791	ZNF791	-0.395278	8.39441	-4.03029	0.000112516	0.00129123	0.903658	Down	ZNF791
COLQ	COLQ	-0.725641	7.74842	-4.02921	0.00011296	0.00129552	0.899988	Down	COLQ
REV3L	REV3L	-0.266232	10.2012	-4.02888	0.000113095	0.00129627	0.898873	Down	REV3L
UCK2	UCK2	0.277285	9.4467	4.0274	0.000113705	0.00130247	0.893856	Up	UCK2
TNRC6A	TNRC6A	-0.271917	9.18796	-4.02678	0.000113959	0.00130458	0.891772	Down	TNRC6A
MPP6	MPP6	-0.470306	6.51362	-4.02619	0.000114205	0.00130582	0.889768	Down	MPP6
C9orf21	C9orf21	0.252953	8.14402	4.02618	0.000114208	0.00130582	0.889738	Up	C9orf21
GBAP1	GBAP1	0.32342	9.25393	4.02526	0.000114589	0.00130769	0.886638	Up	GBAP1
PPAPDC1B	PPAPDC1B	-0.396409	9.82273	-4.02514	0.000114638	0.00130769	0.886237	Down	PPAPDC1B
PRPF39	PRPF39	-0.327285	9.70795	-4.02498	0.000114708	0.00130769	0.885668	Down	PRPF39
OXCT1	OXCT1	-0.417807	9.53709	-4.02496	0.000114714	0.00130769	0.88562	Down	OXCT1
SNHG1	SNHG1	-0.297624	12.5717	-4.02482	0.000114772	0.00130769	0.885143	Down	SNHG1
ACOT9	ACOT9	0.20717	12.4434	4.02477	0.000114793	0.00130769	0.884974	Up	ACOT9
HTR7	HTR7	0.345519	8.44223	4.02458	0.000114874	0.00130781	0.884319	Up	HTR7
ZDHHC12	ZDHHC12	0.497299	9.47058	4.02389	0.00011516	0.00131026	0.882003	Up	ZDHHC12
EGLN1	EGLN1	0.21612	10.1271	4.02352	0.000115314	0.00131121	0.880753	Up	EGLN1
KLHL15	KLHL15	-0.276788	8.48977	-4.02239	0.000115787	0.00131579	0.876937	Down	KLHL15
PRKAR2B	PRKAR2B	-0.84736	11.7365	-4.02169	0.00011608	0.00131832	0.874577	Down	PRKAR2B
RPL36AL	RPL36AL	-0.204922	15.9693	-4.02098	0.000116382	0.00132094	0.872154	Down	RPL36AL
ADAMTSL4	ADAMTSL4	0.492531	7.53364	4.01959	0.000116967	0.00132676	0.867485	Up	ADAMTSL4
DDX10	DDX10	-0.213159	11.3062	-4.01918	0.000117145	0.00132797	0.866069	Down	DDX10
JUND	JUND	0.314383	13.9656	4.01897	0.000117232	0.00132815	0.865373	Up	JUND
CCDC14	CCDC14	-0.38638	11.2108	-4.01833	0.000117505	0.00133044	0.863201	Down	CCDC14
ZNF569	ZNF569	-0.512351	5.13625	-4.01794	0.000117669	0.00133148	0.861906	Down	ZNF569
XIRP2	XIRP2	-1.21431	3.38309	-4.01661	0.000118236	0.00133709	0.857423	Down	XIRP2
FNBP1L	FNBP1L	-0.665133	7.25487	-4.01536	0.000118775	0.00134237	0.85318	Down	FNBP1L
IMP4	IMP4	-0.341794	7.67889	-4.01431	0.000119226	0.00134665	0.849648	Down	IMP4
STX5	STX5	0.256769	10.7582	4.01319	0.000119712	0.00135131	0.845859	Up	STX5
PGRMC1	PGRMC1	-0.73262	9.35513	-4.01083	0.000120738	0.00136207	0.837899	Down	PGRMC1
C14orf133	C14orf133	0.140618	10.4783	4.01051	0.000120876	0.00136281	0.836834	Up	C14orf133
WDFY2	WDFY2	0.287511	8.22119	4.01032	0.000120962	0.00136295	0.836171	Up	WDFY2
HSDL1	HSDL1	-0.295462	6.79692	-4.00993	0.000121131	0.00136327	0.83487	Down	HSDL1
CXCL16	CXCL16	0.457807	8.93456	4.00991	0.000121139	0.00136327	0.83481	Up	CXCL16
ZBTB24	ZBTB24	-0.276153	9.42968	-4.00975	0.00012121	0.00136327	0.834263	Down	ZBTB24
PDGFA	PDGFA	-0.940072	9.03559	-4.0089	0.000121583	0.00136648	0.831398	Down	PDGFA
LOC100506123	LOC100506123	-0.611463	10.2586	-4.00876	0.000121646	0.00136648	0.830918	Down	LOC100506123
GPHA2	GPHA2	-0.640239	3.68244	-4.0086	0.000121716	0.00136648	0.830382	Down	GPHA2
BRWD1	BRWD1	-0.352497	7.98409	-4.00832	0.00012184	0.00136705	0.829429	Down	BRWD1
ALS2CR8	ALS2CR8	-0.293241	6.35249	-4.00681	0.000122506	0.00137345	0.824353	Down	ALS2CR8
FBXO7	FBXO7	-0.391192	12.9495	-4.00669	0.000122558	0.00137345	0.823954	Down	FBXO7
RNF181	RNF181	0.241721	13.0715	4.00506	0.000123282	0.00138072	0.818468	Up	RNF181
CENPA	CENPA	1.0203	4.14432	4.0043	0.000123622	0.0013837	0.815898	Up	CENPA
ZNF33B	ZNF33B	-0.611832	6.38954	-4.00356	0.000123952	0.00138656	0.813413	Down	ZNF33B
GNG8	GNG8	-0.666435	6.97915	-4.00248	0.000124439	0.00139118	0.809756	Down	GNG8
CCDC17	CCDC17	0.399746	6.9025	4.00186	0.000124718	0.00139346	0.807669	Up	CCDC17
MSRA	MSRA	0.259423	11.9034	4.00091	0.000125146	0.0013974	0.804478	Up	MSRA
MILR1	MILR1	0.439191	9.22872	4.00002	0.000125549	0.00140058	0.801484	Up	MILR1
TRIM39	TRIM39	-0.209581	9.77131	-3.99983	0.000125633	0.00140058	0.800859	Down	TRIM39
RHCG	RHCG	-0.527263	4.66591	-3.99965	0.000125718	0.00140058	0.800228	Down	RHCG
RPS29	RPS29	-0.259305	17.0156	-3.99958	0.000125751	0.00140058	0.799986	Down	RPS29
ACVR1C	ACVR1C	-0.673923	7.57769	-3.99945	0.000125807	0.00140058	0.799567	Down	ACVR1C
PSD3	PSD3	-0.644667	5.32022	-3.99857	0.00012621	0.00140423	0.796587	Down	PSD3
FAM102A	FAM102A	-0.506518	14.2133	-3.99805	0.000126444	0.00140599	0.794862	Down	FAM102A
COL4A4	COL4A4	-0.966433	4.48915	-3.99685	0.000126996	0.00141096	0.790803	Down	COL4A4
SRA1	SRA1	0.320514	10.3854	3.99674	0.000127043	0.00141096	0.790461	Up	SRA1
G6PC3	G6PC3	0.30215	6.6283	3.99636	0.00012722	0.00141174	0.789163	Up	G6PC3
DMXL1	DMXL1	-0.383336	9.52521	-3.99626	0.000127265	0.00141174	0.788833	Down	DMXL1
TOR3A	TOR3A	0.208866	13.577	3.99583	0.000127462	0.00141309	0.787389	Up	TOR3A
GPR141	GPR141	0.84243	4.33688	3.99397	0.000128321	0.00142112	0.781132	Up	GPR141
DUSP7	DUSP7	0.388337	6.10988	3.99384	0.00012838	0.00142112	0.780702	Up	DUSP7
LILRA2	LILRA2	0.483553	11.6688	3.99377	0.000128415	0.00142112	0.780448	Up	LILRA2
CRABP2	CRABP2	0.409581	4.59203	3.99333	0.000128618	0.00142251	0.778978	Up	CRABP2
NFIL3	NFIL3	0.479465	11.7189	3.99251	0.000128997	0.00142556	0.776232	Up	NFIL3
HIST1H2BM	HIST1H2BM	-0.592595	11.1286	-3.99241	0.000129046	0.00142556	0.775881	Down	HIST1H2BM
LINC00189	LINC00189	1.02828	5.21881	3.99224	0.000129123	0.00142556	0.775328	Up	LINC00189
MTHFD2L	MTHFD2L	-0.782983	3.87844	-3.99133	0.000129552	0.00142945	0.772236	Down	MTHFD2L
C1orf38	C1orf38	0.303247	15.8216	3.98976	0.000130284	0.00143668	0.766982	Up	C1orf38
SKA3	SKA3	0.740838	5.75028	3.98945	0.000130432	0.00143745	0.76593	Up	SKA3
VPS37C	VPS37C	0.287957	11.4495	3.98921	0.000130545	0.00143785	0.765116	Up	VPS37C
TMEM111	TMEM111	-0.421136	14.6736	-3.98877	0.00013075	0.00143926	0.763658	Down	TMEM111
TAGAP	TAGAP	-0.449814	12.9054	-3.98684	0.000131663	0.00144845	0.757173	Down	TAGAP
KPNA4	KPNA4	0.242814	9.54037	3.98602	0.000132054	0.00145189	0.754411	Up	KPNA4
NOL9	NOL9	0.195215	8.5842	3.98449	0.000132783	0.00145848	0.74928	Up	NOL9
NOL11	NOL11	-0.277496	10.8228	-3.98428	0.000132886	0.00145848	0.74856	Down	NOL11
LDLRAP1	LDLRAP1	-0.301026	8.2603	-3.98427	0.000132888	0.00145848	0.748546	Down	LDLRAP1
UBE2S	UBE2S	0.404929	10.5299	3.98293	0.000133535	0.00146471	0.744025	Up	UBE2S
RORA	RORA	-0.552599	11.7141	-3.98274	0.000133626	0.00146484	0.74339	Down	RORA
EIF4A1	EIF4A1	0.190964	15.0259	3.98218	0.000133894	0.00146642	0.741517	Up	EIF4A1
TREX1	TREX1	0.405685	11.3246	3.98211	0.000133927	0.00146642	0.741292	Up	TREX1
LTV1	LTV1	-0.267553	11.0549	-3.98037	0.000134768	0.00147476	0.735461	Down	LTV1
FAM171A1	FAM171A1	-0.565452	7.64886	-3.97893	0.000135472	0.00148078	0.730609	Down	FAM171A1
C6orf1	C6orf1	0.251741	9.54021	3.97891	0.000135477	0.00148078	0.73057	Up	C6orf1
C1orf55	C1orf55	0.287931	8.30446	3.97764	0.000136099	0.00148657	0.726302	Up	C1orf55
TCF7	TCF7	-0.685739	13.2915	-3.97748	0.000136178	0.00148657	0.725763	Down	TCF7
MMP11	MMP11	-0.511984	6.27037	-3.97734	0.000136247	0.00148657	0.725295	Down	MMP11
BAZ1B	BAZ1B	-0.212309	10.9936	-3.97657	0.000136627	0.00148986	0.722695	Down	BAZ1B
ZNF398	ZNF398	-0.213575	11.23	-3.97612	0.000136847	0.00149138	0.721197	Down	ZNF398
OSBPL8	OSBPL8	-0.372216	11.3267	-3.97452	0.000137635	0.00149908	0.715853	Down	OSBPL8
PSMD8	PSMD8	0.221749	12.8036	3.97421	0.000137791	0.00149991	0.714797	Up	PSMD8
MXD4	MXD4	0.392498	10.6616	3.97354	0.000138124	0.00150219	0.712545	Up	MXD4
MGST2	MGST2	0.362533	11.2792	3.97346	0.000138162	0.00150219	0.712288	Up	MGST2
ARHGAP26	ARHGAP26	0.549035	6.85083	3.97314	0.000138324	0.00150308	0.711198	Up	ARHGAP26
RILPL2	RILPL2	0.235292	14.5964	3.97264	0.000138573	0.0015049	0.709527	Up	RILPL2
MAPK1	MAPK1	0.209599	11.4423	3.97146	0.000139161	0.00151041	0.705578	Up	MAPK1
NR1D2	NR1D2	-0.398293	7.88649	-3.97023	0.000139779	0.00151623	0.701454	Down	NR1D2
LOC146336	LOC146336	-0.974673	2.58808	-3.96794	0.00014093	0.00152782	0.693818	Down	LOC146336
NUDT19	NUDT19	0.383176	5.81931	3.96598	0.000141931	0.00153778	0.687227	Up	NUDT19
LOC646938	LOC646938	0.319422	4.98986	3.96541	0.00014222	0.00154002	0.68533	Up	LOC646938
RNGTT	RNGTT	-0.234739	9.5203	-3.96522	0.000142318	0.00154018	0.684691	Down	RNGTT
USP16	USP16	-0.276982	12.0371	-3.96415	0.000142864	0.00154502	0.681122	Down	USP16
USP3	USP3	0.197576	11.5622	3.96402	0.000142931	0.00154502	0.680687	Up	USP3
RPS18	RPS18	-0.175793	17.0816	-3.9637	0.000143095	0.00154589	0.679618	Down	RPS18
TTC27	TTC27	-0.286814	11.0096	-3.96333	0.000143285	0.00154705	0.678381	Down	TTC27
GPR172A	GPR172A	0.381957	11.7125	3.96206	0.000143943	0.0015526	0.674115	Up	GPR172A
NCOA3	NCOA3	-0.262198	8.4324	-3.96201	0.000143966	0.0015526	0.673969	Down	NCOA3
FMNL2	FMNL2	0.504576	7.03455	3.96137	0.000144296	0.00155526	0.671836	Up	FMNL2
ORC1	ORC1	0.605225	4.47025	3.96064	0.000144675	0.00155844	0.669393	Up	ORC1
CD96	CD96	-0.47701	9.87987	-3.95882	0.000145627	0.00156778	0.66329	Down	CD96
SLC16A10	SLC16A10	-0.952259	3.22711	-3.95863	0.000145723	0.00156791	0.662676	Down	SLC16A10
IMPDH1	IMPDH1	0.409169	7.52614	3.95823	0.000145931	0.00156924	0.661346	Up	IMPDH1
PATZ1	PATZ1	-0.304324	9.43302	-3.95734	0.000146398	0.00157335	0.658372	Down	PATZ1
GMPPA	GMPPA	0.346704	7.22484	3.95634	0.000146926	0.00157812	0.655019	Up	GMPPA
ZNF184	ZNF184	-0.359147	8.17357	-3.95592	0.000147149	0.00157961	0.653604	Down	ZNF184
RASGRF2	RASGRF2	-0.511101	5.65004	-3.9552	0.000147528	0.00158276	0.651213	Down	RASGRF2
SETDB2	SETDB2	-0.225161	12.1757	-3.9546	0.000147847	0.00158526	0.649203	Down	SETDB2
DNAJC2	DNAJC2	-0.268129	12.2422	-3.9541	0.000148112	0.00158719	0.647534	Down	DNAJC2
ATP9A	ATP9A	-0.63844	11.0074	-3.95374	0.000148303	0.00158807	0.646331	Down	ATP9A
DDX49	DDX49	0.235033	9.76138	3.95361	0.000148374	0.00158807	0.645891	Up	DDX49
A1CF	A1CF	-1.15451	3.84369	-3.95347	0.000148449	0.00158807	0.645416	Down	A1CF
NUP54	NUP54	-0.237027	10.9216	-3.95306	0.000148665	0.00158946	0.644067	Down	NUP54
GSTP1	GSTP1	0.276618	16.0824	3.95238	0.000149031	0.0015924	0.641777	Up	GSTP1
BLZF1	BLZF1	-0.293199	9.22485	-3.95223	0.000149111	0.0015924	0.641277	Down	BLZF1
C20orf20	C20orf20	0.236369	10.3729	3.95148	0.000149512	0.00159575	0.638775	Up	C20orf20
RGS2	RGS2	0.479212	15.8259	3.95132	0.000149597	0.00159575	0.638249	Up	RGS2
CABP5	CABP5	-0.830162	9.50472	-3.95041	0.000150086	0.00160006	0.635207	Down	CABP5
SCARF1	SCARF1	0.601431	7.9145	3.94995	0.000150332	0.00160176	0.633685	Up	SCARF1
PRADC1	PRADC1	0.312687	9.07979	3.949	0.000150844	0.00160534	0.630519	Up	PRADC1
ZNF419	ZNF419	-0.333446	9.23331	-3.94893	0.00015088	0.00160534	0.630296	Down	ZNF419
OR7E24	OR7E24	0.324936	7.78802	3.94873	0.000150992	0.00160534	0.629604	Up	OR7E24
RAB27B	RAB27B	-0.722067	7.87418	-3.94869	0.000151013	0.00160534	0.629479	Down	RAB27B
MT1B	MT1B	0.634252	11.4265	3.94715	0.000151849	0.00161331	0.624339	Up	MT1B
FAM125A	FAM125A	0.30919	9.12559	3.94533	0.000152843	0.00162294	0.618263	Up	FAM125A
LINC00282	LINC00282	-0.886228	5.8427	-3.94502	0.000153013	0.00162383	0.617227	Down	LINC00282
CNR2	CNR2	-0.647667	7.60062	-3.94334	0.000153935	0.00163268	0.611636	Down	CNR2
MYO1G	MYO1G	0.478867	12.5176	3.942	0.000154673	0.00163944	0.607188	Up	MYO1G
MT1L	MT1L	0.660791	11.4045	3.94187	0.000154749	0.00163944	0.606731	Up	MT1L
C1orf64	C1orf64	-0.744474	2.77117	-3.94141	0.000154999	0.00164116	0.605226	Down	C1orf64
KLHL29	KLHL29	-0.611773	7.15524	-3.94029	0.000155621	0.00164613	0.601499	Down	KLHL29
ARHGAP20	ARHGAP20	-1.03198	2.51893	-3.94025	0.000155646	0.00164613	0.601351	Down	ARHGAP20
GPCPD1	GPCPD1	0.287453	12.6165	3.93966	0.000155977	0.0016487	0.599371	Up	GPCPD1
PAPOLG	PAPOLG	-0.256773	9.97813	-3.93889	0.000156406	0.00165183	0.596816	Down	PAPOLG
ECHDC3	ECHDC3	0.679298	9.56672	3.93881	0.00015645	0.00165183	0.596552	Up	ECHDC3
ITPR2	ITPR2	-0.397035	8.01475	-3.93661	0.000157685	0.00166392	0.589235	Down	ITPR2
KLHL13	KLHL13	-0.607654	3.20227	-3.9359	0.000158087	0.00166721	0.586869	Down	KLHL13
TASP1	TASP1	-0.246534	8.70759	-3.93558	0.000158266	0.00166732	0.585815	Down	TASP1
DCK	DCK	-0.322053	10.4845	-3.93556	0.000158276	0.00166732	0.585753	Down	DCK
RAPGEF1	RAPGEF1	0.546982	9.75708	3.93503	0.000158578	0.00166935	0.583982	Up	RAPGEF1
CD22	CD22	-0.830938	8.39705	-3.93479	0.000158715	0.00166935	0.58318	Down	CD22
FLJ43390	FLJ43390	-0.541972	1.39249	-3.93475	0.000158738	0.00166935	0.58304	Down	FLJ43390
CASZ1	CASZ1	0.287452	5.40057	3.93427	0.000159014	0.0016713	0.581428	Up	CASZ1
WRN	WRN	-0.252935	9.29219	-3.93274	0.000159882	0.00167948	0.576361	Down	WRN
ERP44	ERP44	-0.335908	8.34763	-3.93231	0.000160128	0.00168112	0.574928	Down	ERP44
CCBP2	CCBP2	-0.779921	2.82136	-3.93185	0.000160394	0.00168296	0.573385	Down	CCBP2
MTERF	MTERF	-0.300286	8.52658	-3.9308	0.000160995	0.00168831	0.569908	Down	MTERF
GPR125	GPR125	-0.665353	7.14468	-3.93	0.000161456	0.0016922	0.567246	Down	GPR125
NOL7	NOL7	-0.197736	14.0732	-3.92926	0.000161885	0.00169574	0.564774	Down	NOL7
IFI30	IFI30	0.246797	16.8119	3.92882	0.00016214	0.00169708	0.56331	Up	IFI30
EML2	EML2	0.389191	9.75883	3.92872	0.000162196	0.00169708	0.562993	Up	EML2
IRF2BP2	IRF2BP2	0.19053	15.0966	3.92779	0.000162738	0.0017015	0.559887	Up	IRF2BP2
ZNF177	ZNF177	-0.383088	7.8455	-3.92753	0.000162888	0.0017015	0.559027	Down	ZNF177
NARG2	NARG2	-0.337493	10.2251	-3.92738	0.000162976	0.0017015	0.558528	Down	NARG2
FASTKD2	FASTKD2	-0.341549	6.70373	-3.92736	0.000162983	0.0017015	0.558484	Down	FASTKD2
HIST1H2BF	HIST1H2BF	-0.550469	12.327	-3.9271	0.000163138	0.00170193	0.557603	Down	HIST1H2BF
GTSE1	GTSE1	0.672684	4.82906	3.92698	0.000163207	0.00170193	0.557206	Up	GTSE1
KTN1	KTN1	-0.320998	12.8971	-3.92598	0.000163789	0.00170704	0.553898	Down	KTN1
OTUB1	OTUB1	0.300839	10.8722	3.92564	0.000163988	0.00170816	0.552764	Up	OTUB1
STK11IP	STK11IP	0.232348	13.3961	3.92518	0.000164261	0.00171005	0.551217	Up	STK11IP
HIVEP2	HIVEP2	-0.44954	11.9265	-3.92207	0.000166093	0.00172815	0.5409	Down	HIVEP2
RPF2	RPF2	-0.291624	10.4947	-3.92188	0.000166205	0.00172835	0.540273	Down	RPF2
LTN1	LTN1	-0.310142	7.86549	-3.92135	0.000166518	0.00173063	0.538525	Down	LTN1
KIAA0430	KIAA0430	-0.287753	13.1178	-3.91878	0.000168053	0.00174559	0.529989	Down	KIAA0430
TLR6	TLR6	0.434014	8.11175	3.91863	0.000168144	0.00174559	0.529482	Up	TLR6
OSCAR	OSCAR	0.491986	13.2661	3.91843	0.000168265	0.00174586	0.528817	Up	OSCAR
ABCC13	ABCC13	-1.93771	4.29637	-3.91813	0.000168444	0.00174675	0.527823	Down	ABCC13
NIN	NIN	-0.291826	10.9064	-3.91765	0.000168729	0.00174874	0.526251	Down	NIN
ZSCAN29	ZSCAN29	0.221991	8.204	3.91729	0.000168947	0.00175001	0.525054	Up	ZSCAN29
RPL5	RPL5	-0.40865	12.668	-3.91703	0.000169107	0.0017507	0.524169	Down	RPL5
SLC38A7	SLC38A7	0.290523	9.41893	3.91604	0.000169701	0.00175588	0.520908	Up	SLC38A7
ZNF559	ZNF559	-0.467138	8.48447	-3.91583	0.00016983	0.00175623	0.520205	Down	ZNF559
RACGAP1P	RACGAP1P	0.406597	4.21062	3.91543	0.000170074	0.00175777	0.518869	Up	RACGAP1P
ZNF501	ZNF501	-0.531273	5.44987	-3.91493	0.000170377	0.00175929	0.517214	Down	ZNF501
ARL3	ARL3	0.223386	11.9168	3.91488	0.00017041	0.00175929	0.517033	Up	ARL3
MPHOSPH9	MPHOSPH9	-0.222545	7.73786	-3.91437	0.000170714	0.00176133	0.515375	Down	MPHOSPH9
LRPAP1	LRPAP1	0.366946	11.5036	3.91418	0.000170833	0.00176133	0.514726	Up	LRPAP1
ZNF484	ZNF484	-0.280304	6.57053	-3.91406	0.000170908	0.00176133	0.514319	Down	ZNF484
PSMD4	PSMD4	0.238164	13.1653	3.91393	0.000170986	0.00176133	0.513894	Up	PSMD4
RAD17	RAD17	-0.216003	10.9068	-3.91348	0.000171258	0.00176284	0.512412	Down	RAD17
FAM26E	FAM26E	-0.931805	2.96952	-3.91338	0.000171322	0.00176284	0.512068	Down	FAM26E
SRGAP2	SRGAP2	0.383228	11.7138	3.91257	0.000171814	0.00176693	0.509399	Up	SRGAP2
ZFAND1	ZFAND1	-0.334174	11.5308	-3.91217	0.00017206	0.00176849	0.508067	Down	ZFAND1
CABLES1	CABLES1	-0.631836	6.83188	-3.91104	0.000172757	0.00177467	0.50431	Down	CABLES1
FCRL1	FCRL1	-0.873991	7.54142	-3.91069	0.000172969	0.00177587	0.503166	Down	FCRL1
SLC6A8	SLC6A8	-1.14672	5.47077	-3.91016	0.000173298	0.00177826	0.501402	Down	SLC6A8
ZFP2	ZFP2	-0.461033	5.71394	-3.90952	0.000173693	0.00178068	0.499285	Down	ZFP2
VEGFB	VEGFB	-0.300803	12.243	-3.90947	0.000173725	0.00178068	0.499113	Down	VEGFB
SPC24	SPC24	0.687493	4.95009	3.90807	0.000174591	0.00178857	0.49449	Up	SPC24
NCLN	NCLN	0.402038	8.8637	3.90768	0.000174836	0.00178976	0.493181	Up	NCLN
SPEN	SPEN	-0.22234	9.73395	-3.90748	0.000174957	0.00178976	0.492542	Down	SPEN
LOC389332	LOC389332	-1.07525	4.29024	-3.9073	0.000175069	0.00178976	0.491944	Down	LOC389332
NICN1	NICN1	0.27462	9.9001	3.90727	0.000175091	0.00178976	0.491828	Up	NICN1
PTPLA	PTPLA	0.430882	5.97523	3.90708	0.000175208	0.00178997	0.491206	Up	PTPLA
NPAS2	NPAS2	-0.759648	3.40406	-3.90523	0.000176368	0.00180035	0.485073	Down	NPAS2
NDUFA13	NDUFA13	0.300969	12.9433	3.90515	0.000176417	0.00180035	0.48481	Up	NDUFA13
KIF2C	KIF2C	0.594759	7.35033	3.90457	0.000176783	0.00180309	0.482887	Up	KIF2C
ELOVL7	ELOVL7	-0.904223	8.35283	-3.90191	0.000178458	0.00181918	0.474116	Down	ELOVL7
ATP5J2	ATP5J2	0.160576	12.6595	3.90166	0.000178622	0.00181986	0.473259	Up	ATP5J2
AXIN2	AXIN2	-0.637345	9.19359	-3.90043	0.0001794	0.00182678	0.46922	Down	AXIN2
ANKRD39	ANKRD39	0.296506	9.23263	3.89991	0.000179737	0.00182921	0.467476	Up	ANKRD39
CNR1	CNR1	-0.84457	3.83463	-3.89853	0.000180616	0.00183691	0.462939	Down	CNR1
RBM7	RBM7	-0.36858	8.80104	-3.89842	0.000180691	0.00183691	0.462552	Down	RBM7
BIVM	BIVM	-0.554214	7.61264	-3.89724	0.000181449	0.00184361	0.45866	Down	BIVM
ZNF830	ZNF830	-0.441985	10.4383	-3.897	0.000181604	0.00184418	0.457867	Down	ZNF830
RALB	RALB	0.362061	8.87891	3.89629	0.000182061	0.00184687	0.455532	Up	RALB
CXADR	CXADR	-0.539244	1.49144	-3.89628	0.000182068	0.00184687	0.455494	Down	CXADR
ZNF256	ZNF256	-0.391692	9.28147	-3.89431	0.000183349	0.00185886	0.448976	Down	ZNF256
AES	AES	-0.305246	14.7791	-3.8929	0.000184268	0.00186715	0.444329	Down	AES
PSMB2	PSMB2	0.200372	10.7466	3.89134	0.000185291	0.0018765	0.439181	Up	PSMB2
FNTA	FNTA	-0.186311	12.8844	-3.89103	0.000185493	0.00187752	0.43817	Down	FNTA
EPRS	EPRS	-0.294852	12.6084	-3.88999	0.000186182	0.0018828	0.434724	Down	EPRS
DLGAP5	DLGAP5	0.793041	6.24654	3.88994	0.000186217	0.0018828	0.434548	Up	DLGAP5
FUT4	FUT4	0.324109	8.92957	3.88935	0.000186606	0.00188571	0.432607	Up	FUT4
GAS6	GAS6	0.692175	7.62317	3.88775	0.000187669	0.00189543	0.427324	Up	GAS6
LYPD2	LYPD2	0.914884	6.58274	3.88644	0.00018854	0.00190319	0.423022	Up	LYPD2
ABHD16A	ABHD16A	0.23229	9.58275	3.88581	0.000188967	0.00190647	0.42092	Up	ABHD16A
ARL11	ARL11	0.367723	9.20246	3.8856	0.000189105	0.00190683	0.42024	Up	ARL11
HSP90AA1	HSP90AA1	-0.270632	13.6532	-3.88496	0.000189538	0.00191015	0.418118	Down	HSP90AA1
GNG5	GNG5	0.418576	11.2017	3.88443	0.000189895	0.00191272	0.416367	Up	GNG5
DNAH12	DNAH12	-1.04221	4.23373	-3.88389	0.000190254	0.0019153	0.414613	Down	DNAH12
ENPP4	ENPP4	-0.425394	10.6114	-3.88296	0.000190885	0.00192062	0.411531	Down	ENPP4
PTPN13	PTPN13	-0.550414	6.78173	-3.88144	0.000191914	0.00192992	0.406537	Down	PTPN13
BCKDK	BCKDK	0.474657	10.0243	3.87779	0.000194414	0.00195291	0.39451	Up	BCKDK
CCL20	CCL20	-0.81854	3.15972	-3.87768	0.000194491	0.00195291	0.394141	Down	CCL20
CTGF	CTGF	-0.985103	2.08368	-3.87764	0.000194515	0.00195291	0.394027	Down	CTGF
HIST1H2BL	HIST1H2BL	-0.53069	12.6353	-3.87715	0.000194858	0.0019553	0.392388	Down	HIST1H2BL
PECAM1	PECAM1	0.306691	13.2922	3.87526	0.000196167	0.00196738	0.386167	Up	PECAM1
FAM111B	FAM111B	-1.02544	3.58148	-3.87423	0.000196884	0.0019735	0.382778	Down	FAM111B
C6orf203	C6orf203	-0.219716	10.6278	-3.874	0.000197043	0.00197364	0.382027	Down	C6orf203
NCKAP5L	NCKAP5L	0.314363	11.5834	3.8739	0.000197109	0.00197364	0.381713	Up	NCKAP5L
ZNF383	ZNF383	-0.228805	8.41202	-3.87348	0.000197406	0.00197555	0.380314	Down	ZNF383
PPP1R9B	PPP1R9B	0.345846	7.207	3.87192	0.000198497	0.00198516	0.375195	Up	PPP1R9B
FCGRT	FCGRT	0.328274	14.9414	3.8718	0.00019858	0.00198516	0.374808	Up	FCGRT
TREM1	TREM1	0.487052	10.9193	3.87056	0.000199454	0.00199173	0.370726	Up	TREM1
SRCRB4D	SRCRB4D	0.42257	7.46063	3.87052	0.000199486	0.00199173	0.370576	Up	SRCRB4D
CEBPZ	CEBPZ	-0.304211	10.9469	-3.87042	0.000199558	0.00199173	0.370241	Down	CEBPZ
MIR17HG	MIR17HG	-0.573024	6.40103	-3.86977	0.000200014	0.00199521	0.368119	Down	MIR17HG
HN1	HN1	0.300113	14.8102	3.86923	0.000200397	0.00199796	0.366345	Up	HN1
NT5DC2	NT5DC2	0.583479	6.82076	3.86853	0.000200891	0.00200181	0.364056	Up	NT5DC2
CEP112	CEP112	-0.788828	2.51929	-3.86793	0.000201319	0.002005	0.362079	Down	CEP112
MTRF1	MTRF1	-0.245662	9.82416	-3.86692	0.000202041	0.00201111	0.358754	Down	MTRF1
BMP1	BMP1	0.374453	5.10763	3.86609	0.000202633	0.00201533	0.356036	Up	BMP1
AQP9	AQP9	0.596602	12.175	3.86603	0.00020268	0.00201533	0.355816	Up	AQP9
CDC42EP4	CDC42EP4	0.447015	6.80058	3.86531	0.000203193	0.00201935	0.353468	Up	CDC42EP4
MPV17L2	MPV17L2	0.29746	10.0349	3.86359	0.000204435	0.002029	0.347809	Up	MPV17L2
ZNF304	ZNF304	-0.404001	7.75304	-3.86341	0.000204561	0.002029	0.347235	Down	ZNF304
S100A13	S100A13	0.382736	10.1904	3.86331	0.000204635	0.002029	0.346898	Up	S100A13
MRPL55	MRPL55	0.188381	12.708	3.86324	0.000204687	0.002029	0.346666	Up	MRPL55
DTL	DTL	0.716725	5.66775	3.86321	0.00020471	0.002029	0.34656	Up	DTL
PDCD10	PDCD10	-0.272415	12.5432	-3.86258	0.000205165	0.00203243	0.344497	Down	PDCD10
C8orf73	C8orf73	0.47369	10.3564	3.86129	0.000206101	0.00203975	0.340271	Up	C8orf73
DCUN1D4	DCUN1D4	-0.356988	8.18349	-3.86126	0.000206123	0.00203975	0.34017	Down	DCUN1D4
FOLR2	FOLR2	0.445597	9.97661	3.86018	0.000206916	0.00204651	0.336604	Up	FOLR2
SLC7A7	SLC7A7	0.355064	13.6124	3.85891	0.000207846	0.00205462	0.332435	Up	SLC7A7
NDUFAF4	NDUFAF4	-0.286527	10.0012	-3.85867	0.00020802	0.00205525	0.331658	Down	NDUFAF4
WDR60	WDR60	-0.229799	8.02888	-3.85824	0.000208338	0.0020573	0.330241	Down	WDR60
CYFIP1	CYFIP1	0.334784	10.7622	3.85747	0.000208903	0.00206178	0.327725	Up	CYFIP1
KLHL34	KLHL34	-0.536709	7.11233	-3.85714	0.000209148	0.00206266	0.326635	Down	KLHL34
LGALS9	LGALS9	0.491253	10.3095	3.85705	0.000209214	0.00206266	0.326343	Up	LGALS9
C10orf118	C10orf118	-0.4371	8.46581	-3.85587	0.000210089	0.00206884	0.322468	Down	C10orf118
ZNF512	ZNF512	-0.330874	9.25424	-3.85576	0.000210165	0.00206884	0.322129	Down	ZNF512
RCN3	RCN3	0.489526	6.93814	3.85575	0.000210174	0.00206884	0.322092	Up	RCN3
KLHDC1	KLHDC1	-0.365616	7.11287	-3.85378	0.00021164	0.00208217	0.315635	Down	KLHDC1
TM9SF1	TM9SF1	0.244741	10.1029	3.85166	0.00021323	0.00209668	0.308684	Up	TM9SF1
HIATL1	HIATL1	0.254982	8.53356	3.85152	0.00021334	0.00209668	0.308204	Up	HIATL1
MRPL15	MRPL15	0.200144	11.6401	3.84991	0.000214552	0.00210748	0.302944	Up	MRPL15
FAM100A	FAM100A	0.283584	9.28271	3.84924	0.00021506	0.00211102	0.300747	Up	FAM100A
UNC119B	UNC119B	-0.289876	9.75857	-3.84914	0.000215139	0.00211102	0.300406	Down	UNC119B
N4BP2L2	N4BP2L2	-0.224474	14.0645	-3.84842	0.000215682	0.00211522	0.298067	Down	N4BP2L2
HIST1H4A	HIST1H4A	0.639382	5.68073	3.8481	0.000215929	0.00211653	0.297004	Up	HIST1H4A
MRPL14	MRPL14	0.174048	12.8326	3.8478	0.000216151	0.00211759	0.296049	Up	MRPL14
CUZD1	CUZD1	-0.444927	7.5083	-3.84758	0.000216319	0.00211812	0.295328	Down	CUZD1
DAPK1	DAPK1	0.387388	8.61845	3.84683	0.000216895	0.00212168	0.292855	Up	DAPK1
RAD50	RAD50	-0.303592	9.88072	-3.84681	0.00021691	0.00212168	0.292794	Down	RAD50
AURKB	AURKB	0.541693	4.71225	3.84655	0.000217108	0.00212182	0.291945	Up	AURKB
C19orf20	C19orf20	0.521571	8.09722	3.84649	0.000217152	0.00212182	0.291756	Up	C19orf20
ROCK2	ROCK2	-0.504851	8.11232	-3.84589	0.000217616	0.00212524	0.289773	Down	ROCK2
TXLNB	TXLNB	-0.451767	6.33923	-3.84573	0.000217739	0.00212533	0.28925	Down	TXLNB
FLJ11710	FLJ11710	-0.705318	7.22162	-3.84495	0.000218341	0.00212995	0.286688	Down	FLJ11710
TMEM144	TMEM144	0.730836	4.27861	3.84481	0.000218442	0.00212995	0.286259	Up	TMEM144
CAB39L	CAB39L	0.289667	6.7395	3.84334	0.000219577	0.00213886	0.281447	Up	CAB39L
ZNF8	ZNF8	0.178865	8.41354	3.84327	0.000219635	0.00213886	0.281202	Up	ZNF8
CDK1	CDK1	0.682111	6.45386	3.84318	0.000219701	0.00213886	0.280923	Up	CDK1
ZSCAN5A	ZSCAN5A	0.217757	8.70775	3.84241	0.000220297	0.00214243	0.278406	Up	ZSCAN5A
C2orf3	C2orf3	-0.277329	9.65782	-3.84241	0.000220297	0.00214243	0.278406	Down	C2orf3
TMED6	TMED6	0.807923	6.05404	3.84219	0.000220467	0.00214296	0.277689	Up	TMED6
PIBF1	PIBF1	-0.36119	8.56333	-3.84164	0.000220895	0.002146	0.275888	Down	PIBF1
AIF1	AIF1	0.295346	16.0156	3.83879	0.000223125	0.00216654	0.266563	Up	AIF1
CD19	CD19	-0.676555	12.0748	-3.83804	0.000223715	0.00217054	0.264111	Down	CD19
LSMD1	LSMD1	0.236671	14.704	3.83789	0.000223834	0.00217054	0.263617	Up	LSMD1
CCDC165	CCDC165	-1.07119	3.64475	-3.83782	0.000223887	0.00217054	0.263397	Down	CCDC165
ANKAR	ANKAR	-0.36502	8.28562	-3.83729	0.000224307	0.00217282	0.261658	Down	ANKAR
FTSJD1	FTSJD1	-0.277187	8.85801	-3.83723	0.000224356	0.00217282	0.261455	Down	FTSJD1
ANKS6	ANKS6	-0.376223	10.2388	-3.83612	0.000225235	0.00217875	0.257824	Down	ANKS6
KLHL14	KLHL14	-0.851036	5.47016	-3.83596	0.000225359	0.00217875	0.257313	Down	KLHL14
STK19	STK19	0.223836	9.43437	3.83582	0.000225473	0.00217875	0.256842	Up	STK19
MED27	MED27	0.208774	8.1608	3.83574	0.000225538	0.00217875	0.256578	Up	MED27
ZNF737	ZNF737	-0.966283	4.58185	-3.83572	0.000225553	0.00217875	0.256513	Down	ZNF737
KHSRP	KHSRP	0.273722	13.6058	3.83508	0.000226058	0.00218249	0.254437	Up	KHSRP
BID	BID	0.286149	11.319	3.8336	0.000227243	0.00219279	0.249586	Up	BID
STXBP2	STXBP2	0.330197	8.90442	3.83243	0.000228176	0.00220066	0.245779	Up	STXBP2
BNIP3	BNIP3	-0.30476	11.0932	-3.83202	0.000228507	0.0022027	0.244437	Down	BNIP3
RIMS3	RIMS3	-0.340491	8.13304	-3.82996	0.000230169	0.00221758	0.237709	Down	RIMS3
NCSTN	NCSTN	0.299958	13.1601	3.82886	0.000231059	0.002225	0.234127	Up	NCSTN
RBM12	RBM12	-0.249886	10.0425	-3.82797	0.000231779	0.00223078	0.231239	Down	RBM12
SMARCA5	SMARCA5	-0.416162	8.00098	-3.82719	0.000232422	0.002235	0.228666	Down	SMARCA5
C20orf29	C20orf29	0.251311	9.59017	3.82714	0.000232461	0.002235	0.228512	Up	C20orf29
BRMS1	BRMS1	0.262272	11.3642	3.82694	0.000232625	0.002235	0.227858	Up	BRMS1
UBE4A	UBE4A	-0.217768	12.4761	-3.82685	0.000232697	0.002235	0.227568	Down	UBE4A
CCDC124	CCDC124	0.286388	10.4138	3.82624	0.000233197	0.00223864	0.225577	Up	CCDC124
THAP8	THAP8	0.276079	10.2806	3.82586	0.000233511	0.0022405	0.224328	Up	THAP8
C15orf41	C15orf41	-0.292018	6.93829	-3.82565	0.000233678	0.00224095	0.223664	Down	C15orf41
MGST1	MGST1	0.409944	10.9093	3.82465	0.000234503	0.00224771	0.220393	Up	MGST1
TOR1A	TOR1A	0.256535	9.90125	3.8245	0.000234627	0.00224773	0.219904	Up	TOR1A
DUSP10	DUSP10	0.330265	7.60919	3.82332	0.000235602	0.00225591	0.216054	Up	DUSP10
COX6B1	COX6B1	0.248819	13.7019	3.82218	0.000236541	0.00226374	0.212361	Up	COX6B1
ASXL2	ASXL2	-0.24842	11.8995	-3.82181	0.000236854	0.00226557	0.211135	Down	ASXL2
RAB11FIP2	RAB11FIP2	-0.238912	7.82207	-3.82084	0.00023766	0.00227211	0.207984	Down	RAB11FIP2
ZBTB47	ZBTB47	0.346517	7.26995	3.82013	0.000238252	0.00227661	0.205673	Up	ZBTB47
RELB	RELB	0.313114	13.4318	3.81967	0.00023864	0.00227914	0.204166	Up	RELB
ODC1	ODC1	-0.444006	13.5112	-3.81815	0.000239915	0.00229014	0.199221	Down	ODC1
IAH1	IAH1	0.181581	12.481	3.81797	0.000240066	0.00229041	0.198635	Up	IAH1
TRIB2	TRIB2	-0.468542	10.7273	-3.81723	0.00024069	0.00229518	0.196228	Down	TRIB2
P2RX7	P2RX7	0.4941	10.906	3.81655	0.000241265	0.00229949	0.194012	Up	P2RX7
SLC39A1	SLC39A1	0.347532	10.4066	3.81533	0.000242297	0.00230815	0.190051	Up	SLC39A1
SERBP1	SERBP1	-0.379889	10.445	-3.81471	0.000242826	0.002312	0.188029	Down	SERBP1
TSEN34	TSEN34	0.222626	13.4345	3.81359	0.000243786	0.00231811	0.184369	Up	TSEN34
KRCC1	KRCC1	-0.241878	11.58	-3.81351	0.000243853	0.00231811	0.184112	Down	KRCC1
DSC2	DSC2	0.932061	4.72798	3.81338	0.000243965	0.00231811	0.183686	Up	DSC2
KDELR1	KDELR1	0.286832	10.0519	3.81338	0.000243966	0.00231811	0.183684	Up	KDELR1
LOC400236	LOC400236	0.299813	8.20993	3.8119	0.000245231	0.00232895	0.178883	Up	LOC400236
FLJ36644	FLJ36644	0.621881	4.90645	3.81086	0.000246123	0.00233622	0.175516	Up	FLJ36644
SFXN2	SFXN2	-0.419969	6.40413	-3.80968	0.000247146	0.00234406	0.171667	Down	SFXN2
CALML4	CALML4	0.355401	10.3937	3.80962	0.0002472	0.00234406	0.171465	Up	CALML4
GPRASP2	GPRASP2	-0.435309	5.87332	-3.8089	0.000247825	0.00234879	0.169122	Down	GPRASP2
SEPX1	SEPX1	0.481223	13.1678	3.80844	0.000248224	0.00235125	0.167628	Up	SEPX1
CCDC151	CCDC151	0.545591	6.47346	3.80831	0.000248338	0.00235125	0.167204	Up	CCDC151
TIMM8B	TIMM8B	0.233131	13.3127	3.8073	0.000249213	0.00235834	0.16394	Up	TIMM8B
THNSL1	THNSL1	-0.456405	4.72351	-3.80499	0.000251239	0.0023763	0.156429	Down	THNSL1
ZNF703	ZNF703	0.448006	5.1547	3.80459	0.000251596	0.00237847	0.155112	Up	ZNF703
RNF145	RNF145	-0.303491	11	-3.80433	0.000251822	0.0023794	0.154281	Down	RNF145
ICA1	ICA1	0.400405	8.9915	3.80344	0.000252606	0.0023856	0.151396	Up	ICA1
KIAA0125	KIAA0125	-0.821298	7.40021	-3.80235	0.000253569	0.00239347	0.147868	Down	KIAA0125
TAF7	TAF7	-0.244444	13.8413	-3.8012	0.000254598	0.00240197	0.144111	Down	TAF7
LARP7	LARP7	-0.242087	11.755	-3.8009	0.000254866	0.00240328	0.143134	Down	LARP7
C7orf36	C7orf36	-0.385961	8.33445	-3.80062	0.000255114	0.0024044	0.142234	Down	C7orf36
CYP7B1	CYP7B1	-0.68601	2.98734	-3.79947	0.000256143	0.00241287	0.1385	Down	CYP7B1
AATK	AATK	0.541435	10.1744	3.79866	0.00025687	0.0024185	0.135871	Up	AATK
HIST1H2BD	HIST1H2BD	-0.585498	10.2035	-3.79776	0.00025768	0.0024249	0.132949	Down	HIST1H2BD
SLC2A9	SLC2A9	0.393706	8.66648	3.7974	0.000258002	0.0024267	0.131792	Up	SLC2A9
DOK4	DOK4	-0.485563	5.22103	-3.79684	0.000258507	0.00243023	0.129977	Down	DOK4
APEX2	APEX2	0.233937	10.4247	3.79635	0.000258948	0.00243315	0.128396	Up	APEX2
PCNP	PCNP	-0.266656	13.0334	-3.79607	0.000259205	0.00243332	0.127477	Down	PCNP
GAPDH	GAPDH	0.297167	15.1594	3.79604	0.000259228	0.00243332	0.127395	Up	GAPDH
ARHGAP6	ARHGAP6	-0.84232	7.88135	-3.79588	0.000259373	0.00243346	0.126875	Down	ARHGAP6
HAVCR2	HAVCR2	0.358238	12.2936	3.79507	0.00026011	0.00243914	0.124246	Up	HAVCR2
COX8A	COX8A	0.320403	14.106	3.79443	0.000260694	0.00244256	0.122166	Up	COX8A
C19orf2	C19orf2	-0.242653	10.6811	-3.79437	0.000260748	0.00244256	0.121973	Down	C19orf2
ZNF441	ZNF441	-0.713921	4.57335	-3.79424	0.000260869	0.00244256	0.121544	Down	ZNF441
TAL1	TAL1	-0.890743	7.94474	-3.79211	0.000262814	0.00245954	0.114655	Down	TAL1
SELENBP1	SELENBP1	-1.81902	4.45215	-3.79164	0.000263246	0.00246234	0.113132	Down	SELENBP1
NEK1	NEK1	-0.322515	6.54709	-3.79119	0.000263659	0.00246497	0.111676	Down	NEK1
SLC29A1	SLC29A1	0.461439	9.14791	3.78934	0.000265372	0.00247845	0.105674	Up	SLC29A1
TNFAIP8	TNFAIP8	-0.23832	13.114	-3.78932	0.000265395	0.00247845	0.105593	Down	TNFAIP8
ATG7	ATG7	0.408733	9.74079	3.7892	0.000265501	0.00247845	0.105223	Up	ATG7
HSPE1	HSPE1	-0.224873	14.0539	-3.78754	0.000267048	0.00249165	0.0998335	Down	HSPE1
KCNAB2	KCNAB2	0.363432	11.0679	3.78725	0.000267317	0.00249291	0.098901	Up	KCNAB2
PTPRH	PTPRH	0.730093	4.58216	3.78549	0.000268967	0.00250704	0.0931959	Up	PTPRH
C19orf56	C19orf56	0.169499	11.7233	3.78509	0.000269341	0.00250927	0.091907	Up	C19orf56
[truncated: 2,793 more rows]
