# Supplementary material for: A prognostic model of idiopathic pulmonary fibrosis constructed based on macrophage and mitochondria-related genes
Source: BMC Pulm Med. 2024 Apr 12;24:176. doi: 10.1186/s12890-024-02976-0 (PMC11015635; doi:10.1186/s12890-024-02976-0)
Supplement: Supplementary file 2 — Supplementary Material 2: The clinical characteristics of the IPF patients in GSE28042. [file 12890_2024_2976_MOESM2_ESM.xls]

## Sheet: Supplementary Table 3
Table S4. The 26 signature genes enriched for GO pathways
ONTOLOGY	ID	Description	GeneRatio	BgRatio	pvalue	p.adjust	qvalue	geneID	Count
BP	GO:0008630	intrinsic apoptotic signaling pathway in response to DNA damage	2023-09-26	102/18903	7.82952e-15	8.44023e-12	4.24443e-12	BAX/BAK1/MCL1/BID/BCL2A1/CASP9/BCL2L11/BAD/BCL2L1	9
BP	GO:0006839	mitochondrial transport	2023-10-26	189/18903	3.63331e-14	1.95835e-11	9.84818e-12	BAX/BAK1/TSPO/NDUFA13/BID/BCL2L11/BAD/TOMM20/BCL2L1/PAM16	10
BP	GO:0097193	intrinsic apoptotic signaling pathway	2023-11-26	298/18903	7.78633e-14	2.79789e-11	1.407e-11	CYCS/BAX/BAK1/MCL1/NDUFA13/BID/BCL2A1/CASP9/BCL2L11/BAD/BCL2L1	11
BP	GO:0007006	mitochondrial membrane organization	2023-08-26	120/18903	2.95665e-12	6.34644e-10	3.1915e-10	BAX/BAK1/NDUFA13/BID/BCL2L11/BAD/TOMM20/BCL2L1	8
BP	GO:0038034	signal transduction in absence of ligand	2023-07-26	68/18903	3.53568e-12	6.34644e-10	3.1915e-10	BAX/BAK1/MCL1/BCL2A1/BCL2L11/BAD/BCL2L1	7
BP	GO:0097192	extrinsic apoptotic signaling pathway in absence of ligand	2023-07-26	68/18903	3.53568e-12	6.34644e-10	3.1915e-10	BAX/BAK1/MCL1/BCL2A1/BCL2L11/BAD/BCL2L1	7
BP	GO:0043280	positive regulation of cysteine-type endopeptidase activity involved in apoptotic process	2023-08-26	125/18903	4.12106e-12	6.34644e-10	3.1915e-10	CYCS/BAX/BAK1/NDUFA13/BID/CASP9/BCL2L11/BAD	8
BP	GO:0097191	extrinsic apoptotic signaling pathway	2023-09-26	224/18903	1.02898e-11	1.38655e-09	6.97268e-10	BAX/BAK1/MCL1/NDUFA13/BID/BCL2A1/BCL2L11/BAD/BCL2L1	9
BP	GO:2001056	positive regulation of cysteine-type endopeptidase activity	2023-08-26	143/18903	1.226e-11	1.46847e-09	7.38465e-10	CYCS/BAX/BAK1/NDUFA13/BID/CASP9/BCL2L11/BAD	8
BP	GO:0090199	regulation of release of cytochrome c from mitochondria	2023-06-26	47/18903	3.76176e-11	4.05518e-09	2.03927e-09	BAX/BAK1/BID/BCL2L11/BAD/BCL2L1	6
BP	GO:0010950	positive regulation of endopeptidase activity	2023-08-26	174/18903	5.94808e-11	5.82911e-09	2.93135e-09	CYCS/BAX/BAK1/NDUFA13/BID/CASP9/BCL2L11/BAD	8
BP	GO:0001836	release of cytochrome c from mitochondria	2023-06-26	56/18903	1.12822e-10	1.01352e-08	5.0968e-09	BAX/BAK1/BID/BCL2L11/BAD/BCL2L1	6
BP	GO:0010952	positive regulation of peptidase activity	2023-08-26	194/18903	1.42036e-10	1.1778e-08	5.92295e-09	CYCS/BAX/BAK1/NDUFA13/BID/CASP9/BCL2L11/BAD	8
BP	GO:0046902	regulation of mitochondrial membrane permeability	2023-06-26	62/18903	2.12452e-10	1.58459e-08	7.96859e-09	BAX/BAK1/BID/BCL2L11/BAD/BCL2L1	6
BP	GO:0043281	regulation of cysteine-type endopeptidase activity involved in apoptotic process	2023-08-26	205/18903	2.2049e-10	1.58459e-08	7.96859e-09	CYCS/BAX/BAK1/NDUFA13/BID/CASP9/BCL2L11/BAD	8
BP	GO:0090200	positive regulation of release of cytochrome c from mitochondria	2023-05-26	27/18903	2.58841e-10	1.74394e-08	8.76993e-09	BAX/BAK1/BID/BCL2L11/BAD	5
BP	GO:0051881	regulation of mitochondrial membrane potential	2023-06-26	70/18903	4.49844e-10	2.85254e-08	1.43449e-08	BAX/BAK1/TSPO/BID/BAD/BCL2L1	6
BP	GO:2000116	regulation of cysteine-type endopeptidase activity	2023-08-26	235/18903	6.5242e-10	3.90727e-08	1.96489e-08	CYCS/BAX/BAK1/NDUFA13/BID/CASP9/BCL2L11/BAD	8
BP	GO:0006919	activation of cysteine-type endopeptidase activity involved in apoptotic process	2023-06-26	77/18903	8.08282e-10	4.35664e-08	2.19087e-08	CYCS/BAX/BAK1/BID/CASP9/BAD	6
BP	GO:0090559	regulation of membrane permeability	2023-06-26	77/18903	8.08282e-10	4.35664e-08	2.19087e-08	BAX/BAK1/BID/BCL2L11/BAD/BCL2L1	6
BP	GO:0010821	regulation of mitochondrion organization	2023-07-26	150/18903	9.9772e-10	5.12163e-08	2.57557e-08	BAX/BAK1/TSPO/BID/BCL2L11/BAD/BCL2L1	7
BP	GO:2001242	regulation of intrinsic apoptotic signaling pathway	2023-07-26	172/18903	2.59783e-09	1.27294e-07	6.40135e-08	BAX/MCL1/NDUFA13/BID/BCL2L11/BAD/BCL2L1	7
BP	GO:0008637	apoptotic mitochondrial changes	2023-06-26	108/18903	6.34214e-09	2.97253e-07	1.49483e-07	BAX/BAK1/BID/BCL2L11/BAD/BCL2L1	6
BP	GO:0097202	activation of cysteine-type endopeptidase activity	2023-04-26	19/18903	1.07444e-08	4.82602e-07	2.42691e-07	CYCS/BAK1/CASP9/BAD	4
BP	GO:0072655	establishment of protein localization to mitochondrion	2023-06-26	123/18903	1.38929e-08	5.99062e-07	3.01257e-07	BAX/TSPO/NDUFA13/BID/TOMM20/PAM16	6
BP	GO:0070585	protein localization to mitochondrion	2023-06-26	128/18903	1.76513e-08	7.3185e-07	3.68033e-07	BAX/TSPO/NDUFA13/BID/TOMM20/PAM16	6
BP	GO:2001244	positive regulation of intrinsic apoptotic signaling pathway	2023-05-26	63/18903	2.17965e-08	8.70245e-07	4.37629e-07	BAX/MCL1/BID/BCL2L11/BAD	5
BP	GO:0045862	positive regulation of proteolysis	2023-08-26	372/18903	2.39203e-08	9.20933e-07	4.63119e-07	CYCS/BAX/BAK1/NDUFA13/BID/CASP9/BCL2L11/BAD	8
BP	GO:2001233	regulation of apoptotic signaling pathway	2023-08-26	374/18903	2.49361e-08	9.26934e-07	4.66137e-07	BAX/BAK1/MCL1/NDUFA13/BID/BCL2L11/BAD/BCL2L1	8
BP	GO:0044346	fibroblast apoptotic process	2023-04-26	26/18903	4.11724e-08	1.47946e-06	7.43992e-07	BAK1/BID/CASP9/BCL2L11	4
BP	GO:0010822	positive regulation of mitochondrion organization	2023-05-26	76/18903	5.66039e-08	1.96835e-06	9.89847e-07	BAX/BAK1/BID/BCL2L11/BAD	5
BP	GO:0052548	regulation of endopeptidase activity	2023-08-26	428/18903	7.06973e-08	2.38162e-06	1.19767e-06	CYCS/BAX/BAK1/NDUFA13/BID/CASP9/BCL2L11/BAD	8
BP	GO:0052547	regulation of peptidase activity	2023-08-26	459/18903	1.20978e-07	3.95194e-06	1.98736e-06	CYCS/BAX/BAK1/NDUFA13/BID/CASP9/BCL2L11/BAD	8
BP	GO:1901216	positive regulation of neuron death	2023-05-26	91/18903	1.40513e-07	4.45508e-06	2.24037e-06	BAX/MCL1/CASP9/BCL2L11/BAD	5
BP	GO:0006626	protein targeting to mitochondrion	2023-05-26	104/18903	2.74532e-07	8.45558e-06	4.25215e-06	TSPO/NDUFA13/BID/TOMM20/PAM16	5
BP	GO:1902110	positive regulation of mitochondrial membrane permeability involved in apoptotic process	2023-04-26	42/18903	3.03694e-07	9.09395e-06	4.57317e-06	BAX/BAK1/BID/BCL2L11	4
BP	GO:1902686	mitochondrial outer membrane permeabilization involved in programmed cell death	2023-04-26	44/18903	3.67641e-07	1.07113e-05	5.38648e-06	BAX/BAK1/BID/BCL2L11	4
BP	GO:0048563	post-embryonic animal organ morphogenesis	2023-03-26	11/18903	3.78367e-07	1.07337e-05	5.39775e-06	BAX/BAK1/BCL2L11	3
BP	GO:0070997	neuron death	2023-07-26	368/18903	4.78685e-07	1.29818e-05	6.52829e-06	BAX/MCL1/BID/CASP9/BCL2L11/BAD/BCL2L1	7
BP	GO:0035794	positive regulation of mitochondrial membrane permeability	2023-04-26	47/18903	4.81699e-07	1.29818e-05	6.52829e-06	BAX/BAK1/BID/BCL2L11	4
BP	GO:0071887	leukocyte apoptotic process	2023-05-26	117/18903	4.9418e-07	1.29933e-05	6.53408e-06	BAX/BAK1/CASP9/BCL2L11/BCL2L1	5
BP	GO:1902108	regulation of mitochondrial membrane permeability involved in apoptotic process	2023-04-26	49/18903	5.71135e-07	1.46591e-05	7.37179e-06	BAX/BAK1/BID/BCL2L11	4
BP	GO:2001234	negative regulation of apoptotic signaling pathway	2023-06-26	233/18903	6.15925e-07	1.54411e-05	7.76503e-06	BAX/BAK1/MCL1/NDUFA13/BID/BCL2L1	6
BP	GO:1900103	positive regulation of endoplasmic reticulum unfolded protein response	2023-03-26	13/18903	6.54639e-07	1.60387e-05	8.06553e-06	BAX/BAK1/BCL2L11	3
BP	GO:1905710	positive regulation of membrane permeability	2023-04-26	52/18903	7.27731e-07	1.74332e-05	8.76682e-06	BAX/BAK1/BID/BCL2L11	4
BP	GO:1903894	regulation of IRE1-mediated unfolded protein response	2023-03-26	14/18903	8.32417e-07	1.95075e-05	9.80995e-06	BAX/BAK1/BCL2L11	3
BP	GO:0043525	positive regulation of neuron apoptotic process	2023-04-26	55/18903	9.14225e-07	2.09688e-05	1.05448e-05	BAX/MCL1/CASP9/BCL2L11	4
BP	GO:2001235	positive regulation of apoptotic signaling pathway	2023-05-26	135/18903	1.00563e-06	2.24908e-05	1.13102e-05	BAX/MCL1/BID/BCL2L11/BAD	5
BP	GO:0009886	post-embryonic animal morphogenesis	2023-03-26	15/18903	1.03957e-06	2.24908e-05	1.13102e-05	BAX/BAK1/BCL2L11	3
BP	GO:0051402	neuron apoptotic process	2023-06-26	255/18903	1.04317e-06	2.24908e-05	1.13102e-05	BAX/MCL1/BID/CASP9/BCL2L11/BCL2L1	6
BP	GO:1904019	epithelial cell apoptotic process	2023-05-26	137/18903	1.08154e-06	2.28609e-05	1.14963e-05	BAX/BID/CASP9/BAD/BCL2L1	5
BP	GO:0070059	intrinsic apoptotic signaling pathway in response to endoplasmic reticulum stress	2023-04-26	63/18903	1.58487e-06	3.28555e-05	1.65224e-05	BAX/BAK1/BCL2L11/BCL2L1	4
BP	GO:0048569	post-embryonic animal organ development	2023-03-26	18/18903	1.85928e-06	3.7817e-05	1.90174e-05	BAX/BAK1/BCL2L11	3
BP	GO:0031638	zymogen activation	2023-04-26	67/18903	2.03176e-06	4.05599e-05	2.03968e-05	CYCS/BAK1/CASP9/BAD	4
BP	GO:0070242	thymocyte apoptotic process	2023-03-26	19/18903	2.20588e-06	4.32352e-05	2.17421e-05	BAX/BAK1/BCL2L11	3
BP	GO:0036498	IRE1-mediated unfolded protein response	2023-03-26	20/18903	2.59278e-06	4.9911e-05	2.50993e-05	BAX/BAK1/BCL2L11	3
BP	GO:1901214	regulation of neuron death	2023-06-26	325/18903	4.24803e-06	8.03399e-05	4.04014e-05	BAX/MCL1/CASP9/BCL2L11/BAD/BCL2L1	6
BP	GO:1905897	regulation of response to endoplasmic reticulum stress	2023-04-26	82/18903	4.57198e-06	8.49759e-05	4.27327e-05	BAX/BAK1/BCL2L11/BCL2L1	4
BP	GO:0071214	cellular response to abiotic stimulus	2023-06-26	335/18903	5.05575e-06	9.08349e-05	4.56791e-05	BAX/BAK1/TSPO/CASP9/BAD/BCL2L1	6
BP	GO:0104004	cellular response to environmental stimulus	2023-06-26	335/18903	5.05575e-06	9.08349e-05	4.56791e-05	BAX/BAK1/TSPO/CASP9/BAD/BCL2L1	6
BP	GO:0008625	extrinsic apoptotic signaling pathway via death domain receptors	2023-04-26	85/18903	5.27794e-06	9.32725e-05	4.69049e-05	BAX/BID/BAD/BCL2L1	4
BP	GO:0060561	apoptotic process involved in morphogenesis	2023-03-26	26/18903	5.88106e-06	0.000102255	5.14218e-05	BAX/BAK1/BCL2L11	3
BP	GO:1900101	regulation of endoplasmic reticulum unfolded protein response	2023-03-26	30/18903	9.15004e-06	0.000156567	7.87346e-05	BAX/BAK1/BCL2L11	3
BP	GO:2001243	negative regulation of intrinsic apoptotic signaling pathway	2023-04-26	101/18903	1.04853e-05	0.000174473	8.77393e-05	MCL1/NDUFA13/BID/BCL2L1	4
BP	GO:0043523	regulation of neuron apoptotic process	2023-05-26	218/18903	1.05202e-05	0.000174473	8.77393e-05	BAX/MCL1/CASP9/BCL2L11/BCL2L1	5
BP	GO:0044282	small molecule catabolic process	2023-06-26	385/18903	1.11928e-05	0.000182816	9.19344e-05	GLS/DLST/ALDH2/CYP27A1/BAD/CYP27B1	6
BP	GO:0001782	B cell homeostasis	2023-03-26	33/18903	1.22626e-05	0.000194398	9.7759e-05	BAX/BAK1/BCL2L11	3
BP	GO:0051204	protein insertion into mitochondrial membrane	2023-03-26	33/18903	1.22626e-05	0.000194398	9.7759e-05	BAX/NDUFA13/TOMM20	3
BP	GO:1905898	positive regulation of response to endoplasmic reticulum stress	2023-03-26	35/18903	1.46833e-05	0.000229401	0.000115361	BAX/BAK1/BCL2L11	3
BP	GO:0097345	mitochondrial outer membrane permeabilization	2023-03-26	36/18903	1.60036e-05	0.000246455	0.000123937	BAX/BAK1/BID	3
BP	GO:0090151	establishment of protein localization to mitochondrial membrane	2023-03-26	37/18903	1.73998e-05	0.000264182	0.000132852	BAX/NDUFA13/TOMM20	3
BP	GO:0042391	regulation of membrane potential	2023-06-26	431/18903	2.12097e-05	0.000317556	0.000159693	BAX/BAK1/TSPO/BID/BAD/BCL2L1	6
BP	GO:1902742	apoptotic process involved in development	2023-03-26	41/18903	2.37845e-05	0.000351229	0.000176626	BAX/BAK1/BCL2L11	3
BP	GO:0072594	establishment of protein localization to organelle	2023-06-26	449/18903	2.67045e-05	0.000389019	0.00019563	BAX/TSPO/NDUFA13/BID/TOMM20/PAM16	6
BP	GO:0010823	negative regulation of mitochondrion organization	2023-03-26	52/18903	4.8817e-05	0.000701663	0.000352853	BAK1/TSPO/BCL2L1	3
BP	GO:0010332	response to gamma radiation	2023-03-26	57/18903	6.43387e-05	0.000900741	0.000452965	BAX/BAK1/BCL2L1	3
BP	GO:0070231	T cell apoptotic process	2023-03-26	57/18903	6.43387e-05	0.000900741	0.000452965	BAX/BAK1/BCL2L11	3
BP	GO:0006605	protein targeting	2023-05-26	325/18903	7.12093e-05	0.00098415	0.00049491	TSPO/NDUFA13/BID/TOMM20/PAM16	5
BP	GO:0042368	vitamin D biosynthetic process	2023-02-26	10/18903	8.13103e-05	0.00108213	0.000544182	CYP27A1/CYP27B1	2
BP	GO:0060068	vagina development	2023-02-26	10/18903	8.13103e-05	0.00108213	0.000544182	BAX/BAK1	2
BP	GO:2000271	positive regulation of fibroblast apoptotic process	2023-02-26	10/18903	8.13103e-05	0.00108213	0.000544182	BID/BCL2L11	2
BP	GO:0071806	protein transmembrane transport	2023-03-26	64/18903	9.10303e-05	0.00119672	0.000601805	MCL1/TOMM20/PAM16	3
BP	GO:0022900	electron transport chain	2023-04-26	176/18903	9.25078e-05	0.00120149	0.000604205	CYCS/GSR/ALDH2/BID	4
BP	GO:0062197	cellular response to chemical stress	2023-05-26	345/18903	9.43851e-05	0.00121128	0.000609127	GSR/TSPO/MCL1/MSRA/BAD	5
BP	GO:0010248	establishment or maintenance of transmembrane electrochemical gradient	2023-02-26	11/18903	9.92952e-05	0.00124465	0.000625912	BAX/BAK1	2
BP	GO:0010918	positive regulation of mitochondrial membrane potential	2023-02-26	11/18903	9.92952e-05	0.00124465	0.000625912	BID/BAD	2
BP	GO:0051205	protein insertion into membrane	2023-03-26	67/18903	0.00010438	0.00129335	0.000650402	BAX/NDUFA13/TOMM20	3
BP	GO:0002260	lymphocyte homeostasis	2023-03-26	69/18903	0.000113953	0.00139593	0.000701984	BAX/BAK1/BCL2L11	3
BP	GO:0071478	cellular response to radiation	2023-04-26	189/18903	0.000121827	0.00147561	0.000742055	BAX/BAK1/CASP9/BCL2L1	4
BP	GO:0031334	positive regulation of protein-containing complex assembly	2023-04-26	192/18903	0.00012945	0.00155053	0.000779731	BAX/BAK1/BID/BCL2L11	4
BP	GO:0009060	aerobic respiration	2023-04-26	194/18903	0.000134722	0.00159593	0.000802564	CYCS/DLST/NDUFA13/BID	4
BP	GO:0010524	positive regulation of calcium ion transport into cytosol	2023-02-26	13/18903	0.000140581	0.00162952	0.000819456	BAX/BAK1	2
BP	GO:0042362	fat-soluble vitamin biosynthetic process	2023-02-26	13/18903	0.000140581	0.00162952	0.000819456	CYP27A1/CYP27B1	2
BP	GO:0030968	endoplasmic reticulum unfolded protein response	2023-03-26	77/18903	0.000157939	0.0017922	0.000901261	BAX/BAK1/BCL2L11	3
BP	GO:1901616	organic hydroxy compound catabolic process	2023-03-26	77/18903	0.000157939	0.0017922	0.000901261	ALDH2/CYP27A1/CYP27B1	3
BP	GO:0048070	regulation of developmental pigmentation	2023-02-26	14/18903	0.000163872	0.00182117	0.000915833	BAX/BCL2L11	2
BP	GO:0120305	regulation of pigmentation	2023-02-26	14/18903	0.000163872	0.00182117	0.000915833	BAX/BCL2L11	2
BP	GO:1901654	response to ketone	2023-04-26	205/18903	0.000166541	0.00183195	0.000921252	TSPO/CASP9/BAD/BCL2L1	4
BP	GO:0070227	lymphocyte apoptotic process	2023-03-26	80/18903	0.000176909	0.00192634	0.000968718	BAX/BAK1/BCL2L11	3
BP	GO:0097194	execution phase of apoptosis	2023-03-26	84/18903	0.000204421	0.00220365	0.00110817	BAX/CASP9/BCL2L1	3
BP	GO:0045838	positive regulation of membrane potential	2023-02-26	16/18903	0.000215729	0.00230254	0.0011579	BID/BAD	2
BP	GO:0006970	response to osmotic stress	2023-03-26	86/18903	0.000219158	0.0023162	0.00116477	BAX/TSPO/BAD	3
BP	GO:0034644	cellular response to UV	2023-03-26	89/18903	0.00024253	0.00253832	0.00127647	BAX/BAK1/CASP9	3
BP	GO:0009791	post-embryonic development	2023-03-26	92/18903	0.000267459	0.002706	0.0013608	BAX/BAK1/BCL2L11	3
BP	GO:0010522	regulation of calcium ion transport into cytosol	2023-02-26	18/18903	0.00027459	0.002706	0.0013608	BAX/BAK1	2
BP	GO:0030540	female genitalia development	2023-02-26	18/18903	0.00027459	0.002706	0.0013608	BAX/BAK1	2
BP	GO:0035234	ectopic germ cell programmed cell death	2023-02-26	18/18903	0.00027459	0.002706	0.0013608	BAX/BCL2L1	2
BP	GO:0070230	positive regulation of lymphocyte apoptotic process	2023-02-26	18/18903	0.00027459	0.002706	0.0013608	BAX/BCL2L11	2
BP	GO:0006979	response to oxidative stress	2023-05-26	434/18903	0.000275302	0.002706	0.0013608	GSR/BAK1/MCL1/MSRA/BAD	5
BP	GO:2000106	regulation of leukocyte apoptotic process	2023-03-26	93/18903	0.000276123	0.002706	0.0013608	BAX/BCL2L11/BCL2L1	3
BP	GO:0045333	cellular respiration	2023-04-26	240/18903	0.000304123	0.00295136	0.00148418	CYCS/DLST/NDUFA13/BID	4
BP	GO:0097284	hepatocyte apoptotic process	2023-02-26	19/18903	0.000306635	0.00295136	0.00148418	BID/BCL2L1	2
BP	GO:0009150	purine ribonucleotide metabolic process	2023-05-26	447/18903	0.000315443	0.00300927	0.00151331	DLST/TSPO/NDUFA13/ACSL1/BAD	5
BP	GO:0009110	vitamin biosynthetic process	2023-02-26	20/18903	0.000340418	0.00307127	0.00154448	CYP27A1/CYP27B1	2
BP	GO:0030150	protein import into mitochondrial matrix	2023-02-26	20/18903	0.000340418	0.00307127	0.00154448	TOMM20/PAM16	2
BP	GO:0042359	vitamin D metabolic process	2023-02-26	20/18903	0.000340418	0.00307127	0.00154448	CYP27A1/CYP27B1	2
BP	GO:0070584	mitochondrion morphogenesis	2023-02-26	20/18903	0.000340418	0.00307127	0.00154448	BAX/BCL2L1	2
BP	GO:2000269	regulation of fibroblast apoptotic process	2023-02-26	20/18903	0.000340418	0.00307127	0.00154448	BID/BCL2L11	2
BP	GO:0001776	leukocyte homeostasis	2023-03-26	100/18903	0.000341885	0.00307127	0.00154448	BAX/BAK1/BCL2L11	3
BP	GO:0034620	cellular response to unfolded protein	2023-03-26	100/18903	0.000341885	0.00307127	0.00154448	BAX/BAK1/BCL2L11	3
BP	GO:0016485	protein processing	2023-04-26	250/18903	0.000355102	0.00316364	0.00159093	CYCS/BAK1/CASP9/BAD	4
BP	GO:0097305	response to alcohol	2023-04-26	253/18903	0.000371523	0.0032828	0.00165086	BAK1/TSPO/BAD/BCL2L1	4
BP	GO:0090201	negative regulation of release of cytochrome c from mitochondria	2023-02-26	21/18903	0.000375933	0.00329476	0.00165687	BAK1/BCL2L1	2
BP	GO:0009259	ribonucleotide metabolic process	2023-05-26	466/18903	0.000381952	0.00332051	0.00166982	DLST/TSPO/NDUFA13/ACSL1/BAD	5
BP	GO:0031667	response to nutrient levels	2023-05-26	474/18903	0.000412937	0.00354539	0.00178291	BAX/TSPO/ACSL1/PICK1/CYP27B1	5
BP	GO:0019693	ribose phosphate metabolic process	2023-05-26	475/18903	0.000416941	0.00354539	0.00178291	DLST/TSPO/NDUFA13/ACSL1/BAD	5
BP	GO:0034976	response to endoplasmic reticulum stress	2023-04-26	261/18903	0.000417969	0.00354539	0.00178291	BAX/BAK1/BCL2L11/BCL2L1	4
BP	GO:0006163	purine nucleotide metabolic process	2023-05-26	476/18903	0.000420974	0.00354539	0.00178291	DLST/TSPO/NDUFA13/ACSL1/BAD	5
BP	GO:0050673	epithelial cell proliferation	2023-05-26	481/18903	0.000441584	0.00369013	0.0018557	BAX/BAK1/BID/BAD/BCL2L1	5
BP	GO:0090150	establishment of protein localization to membrane	2023-04-26	270/18903	0.000475037	0.00393915	0.00198092	BAX/NDUFA13/BID/TOMM20	4
BP	GO:0010623	programmed cell death involved in cell development	2023-02-26	24/18903	0.000492831	0.00405551	0.00203944	BAX/BCL2L1	2
BP	GO:0098586	cellular response to virus	2023-03-26	116/18903	0.000528139	0.00431313	0.00216899	CLPB/BAX/NLRX1	3
BP	GO:0032469	endoplasmic reticulum calcium ion homeostasis	2023-02-26	25/18903	0.000535233	0.00433821	0.0021816	BAX/BAK1	2
BP	GO:0006706	steroid catabolic process	2023-02-26	26/18903	0.000579346	0.00465586	0.00234134	CYP27A1/CYP27B1	2
BP	GO:0035967	cellular response to topologically incorrect protein	2023-03-26	120/18903	0.000583062	0.00465586	0.00234134	BAX/BAK1/BCL2L11	3
BP	GO:0032355	response to estradiol	2023-03-26	121/18903	0.000597341	0.00473481	0.00238104	CASP9/BCL2L11/BAD	3
BP	GO:0007548	sex differentiation	2023-04-26	288/18903	0.000605564	0.00476495	0.0023962	BAX/BAK1/BCL2L11/BCL2L1	4
BP	GO:0001783	B cell apoptotic process	2023-02-26	27/18903	0.000625165	0.00482457	0.00242618	BAX/BAK1	2
BP	GO:0039529	RIG-I signaling pathway	2023-02-26	27/18903	0.000625165	0.00482457	0.00242618	CLPB/NLRX1	2
BP	GO:0071482	cellular response to light stimulus	2023-03-26	123/18903	0.000626568	0.00482457	0.00242618	BAX/BAK1/CASP9	3
BP	GO:0046660	female sex differentiation	2023-03-26	124/18903	0.000641518	0.00490466	0.00246646	BAX/BAK1/BCL2L1	3
BP	GO:0032104	regulation of response to extracellular stimulus	2023-02-26	28/18903	0.000672685	0.00507101	0.00255011	BAX/CYP27B1	2
BP	GO:0032107	regulation of response to nutrient levels	2023-02-26	28/18903	0.000672685	0.00507101	0.00255011	BAX/CYP27B1	2
BP	GO:0051928	positive regulation of calcium ion transport	2023-03-26	129/18903	0.000719694	0.00533022	0.00268046	BAX/BAK1/TSPO	3
BP	GO:0008053	mitochondrial fusion	2023-02-26	29/18903	0.000721903	0.00533022	0.00268046	BAX/BAK1	2
BP	GO:0060402	calcium ion transport into cytosol	2023-02-26	29/18903	0.000721903	0.00533022	0.00268046	BAX/BAK1	2
BP	GO:0048608	reproductive structure development	2023-04-26	306/18903	0.00075984	0.00557216	0.00280213	BAX/BAK1/BCL2L11/BCL2L1	4
BP	GO:1902230	negative regulation of intrinsic apoptotic signaling pathway in response to DNA damage	2023-02-26	30/18903	0.000772814	0.00559123	0.00281172	BID/BCL2L1	2
BP	GO:2000108	positive regulation of leukocyte apoptotic process	2023-02-26	30/18903	0.000772814	0.00559123	0.00281172	BAX/BCL2L11	2
BP	GO:0061458	reproductive system development	2023-04-26	310/18903	0.000797579	0.00573193	0.00288248	BAX/BAK1/BCL2L11/BCL2L1	4
BP	GO:2001020	regulation of response to DNA damage stimulus	2023-04-26	312/18903	0.000816939	0.00581566	0.00292458	MCL1/BID/CASP9/BCL2L1	4
BP	GO:0035270	endocrine system development	2023-03-26	135/18903	0.000821223	0.00581566	0.00292458	BAK1/TSPO/BAD	3
BP	GO:0033137	negative regulation of peptidyl-serine phosphorylation	2023-02-26	31/18903	0.000825414	0.00581566	0.00292458	BAX/BAK1	2
BP	GO:1902235	regulation of endoplasmic reticulum stress-induced intrinsic apoptotic signaling pathway	2023-02-26	32/18903	0.000879698	0.00615788	0.00309668	BCL2L11/BCL2L1	2
BP	GO:0006986	response to unfolded protein	2023-03-26	141/18903	0.000931451	0.00647809	0.00325771	BAX/BAK1/BCL2L11	3
BP	GO:0035107	appendage morphogenesis	2023-03-26	142/18903	0.000950688	0.00648634	0.00326185	BAX/BAK1/BCL2L11	3
BP	GO:0035108	limb morphogenesis	2023-03-26	142/18903	0.000950688	0.00648634	0.00326185	BAX/BAK1/BCL2L11	3
BP	GO:0051384	response to glucocorticoid	2023-03-26	142/18903	0.000950688	0.00648634	0.00326185	CASP9/BCL2L11/BAD	3
BP	GO:0010212	response to ionizing radiation	2023-03-26	143/18903	0.000970176	0.00657767	0.00330778	BAX/BAK1/BCL2L1	3
BP	GO:0071496	cellular response to external stimulus	2023-04-26	328/18903	0.000984003	0.00662972	0.00333396	BAK1/BAD/PICK1/CYP27B1	4
BP	GO:0039528	cytoplasmic pattern recognition receptor signaling pathway in response to virus	2023-02-26	34/18903	0.0009933	0.00665079	0.00334455	CLPB/NLRX1	2
BP	GO:0015980	energy derivation by oxidation of organic compounds	2023-04-26	333/18903	0.00104081	0.00683563	0.0034375	CYCS/DLST/NDUFA13/BID	4
BP	GO:0006119	oxidative phosphorylation	2023-03-26	147/18903	0.00105066	0.00683563	0.0034375	CYCS/NDUFA13/BID	3
BP	GO:0008584	male gonad development	2023-03-26	147/18903	0.00105066	0.00683563	0.0034375	BAX/BCL2L11/BCL2L1	3
BP	GO:1901099	negative regulation of signal transduction in absence of ligand	2023-02-26	35/18903	0.00105261	0.00683563	0.0034375	MCL1/BCL2L1	2
BP	GO:2001240	negative regulation of extrinsic apoptotic signaling pathway in absence of ligand	2023-02-26	35/18903	0.00105261	0.00683563	0.0034375	MCL1/BCL2L1	2
BP	GO:0046546	development of primary male sexual characteristics	2023-03-26	148/18903	0.00107143	0.00690427	0.00347202	BAX/BCL2L11/BCL2L1	3
BP	GO:0051604	protein maturation	2023-04-26	336/18903	0.00107599	0.00690427	0.00347202	CYCS/BAK1/CASP9/BAD	4
BP	GO:0009411	response to UV	2023-03-26	149/18903	0.00109245	0.00696838	0.00350426	BAX/BAK1/CASP9	3
BP	GO:0006790	sulfur compound metabolic process	2023-04-26	338/18903	0.0010999	0.00697467	0.00350743	GSR/DLST/MSRA/ACSL1	4
BP	GO:0048545	response to steroid hormone	2023-04-26	339/18903	0.001112	0.00697934	0.00350978	TSPO/CASP9/BCL2L11/BAD	4
BP	GO:0044743	protein transmembrane import into intracellular organelle	2023-02-26	36/18903	0.00111359	0.00697934	0.00350978	TOMM20/PAM16	2
BP	GO:0030183	B cell differentiation	2023-03-26	152/18903	0.00115707	0.00720996	0.00362575	BAX/BAK1/BAD	3
BP	GO:0010506	regulation of autophagy	2023-04-26	344/18903	0.00117389	0.0072727	0.0036573	TSPO/MCL1/BCL2L11/BAD	4
BP	GO:0007584	response to nutrient	2023-03-26	154/18903	0.00120147	0.00740106	0.00372185	TSPO/ACSL1/CYP27B1	3
BP	GO:2001236	regulation of extrinsic apoptotic signaling pathway	2023-03-26	155/18903	0.00122407	0.00749743	0.00377031	MCL1/BID/BCL2L1	3
BP	GO:1902229	regulation of intrinsic apoptotic signaling pathway in response to DNA damage	2023-02-26	38/18903	0.00124052	0.00755528	0.0037994	BID/BCL2L1	2
BP	GO:0032570	response to progesterone	2023-02-26	39/18903	0.00130647	0.00791225	0.00397892	TSPO/BAD	2
BP	GO:0035966	response to topologically incorrect protein	2023-03-26	163/18903	0.00141458	0.00851911	0.00428409	BAX/BAK1/BCL2L11	3
BP	GO:0031960	response to corticosteroid	2023-03-26	165/18903	0.00146496	0.00877346	0.004412	CASP9/BCL2L11/BAD	3
BP	GO:0010639	negative regulation of organelle organization	2023-04-26	366/18903	0.00147524	0.00878626	0.00441844	BAK1/TSPO/PICK1/BCL2L1	4
BP	GO:0043029	T cell homeostasis	2023-02-26	42/18903	0.00151421	0.00896877	0.00451022	BAX/BCL2L11	2
BP	GO:0002262	myeloid cell homeostasis	2023-03-26	169/18903	0.00156906	0.00919267	0.00462282	BAX/BAK1/BCL2L11	3
BP	GO:0007568	aging	2023-03-26	169/18903	0.00156906	0.00919267	0.00462282	BAK1/TSPO/CASP9	3
BP	GO:0033574	response to testosterone	2023-02-26	43/18903	0.00158673	0.00919621	0.0046246	TSPO/BAD	2
BP	GO:1904037	positive regulation of epithelial cell apoptotic process	2023-02-26	43/18903	0.00158673	0.00919621	0.0046246	BAX/BAD	2
BP	GO:0046661	male sex differentiation	2023-03-26	171/18903	0.00162282	0.00935507	0.00470448	BAX/BCL2L11/BCL2L1	3
BP	GO:0006775	fat-soluble vitamin metabolic process	2023-02-26	45/18903	0.00173667	0.00995814	0.00500775	CYP27A1/CYP27B1	2
BP	GO:0048806	genitalia development	2023-02-26	46/18903	0.00181408	0.0101657	0.00511216	BAX/BAK1	2
BP	GO:2001239	regulation of extrinsic apoptotic signaling pathway in absence of ligand	2023-02-26	46/18903	0.00181408	0.0101657	0.00511216	MCL1/BCL2L1	2
BP	GO:0006694	steroid biosynthetic process	2023-03-26	178/18903	0.00182003	0.0101657	0.00511216	TSPO/CYP27A1/CYP27B1	3
BP	GO:0048736	appendage development	2023-03-26	178/18903	0.00182003	0.0101657	0.00511216	BAX/BAK1/BCL2L11	3
BP	GO:0060173	limb development	2023-03-26	178/18903	0.00182003	0.0101657	0.00511216	BAX/BAK1/BCL2L11	3
BP	GO:0031018	endocrine pancreas development	2023-02-26	47/18903	0.0018931	0.0104655	0.00526288	BAK1/BAD	2
BP	GO:0071470	cellular response to osmotic stress	2023-02-26	47/18903	0.0018931	0.0104655	0.00526288	TSPO/BAD	2
BP	GO:0001974	blood vessel remodeling	2023-02-26	48/18903	0.00197374	0.0108005	0.00543136	BAX/BAK1	2
BP	GO:0009066	aspartate family amino acid metabolic process	2023-02-26	48/18903	0.00197374	0.0108005	0.00543136	DLST/MSRA	2
BP	GO:0048066	developmental pigmentation	2023-02-26	49/18903	0.002056	0.0111938	0.00562913	BAX/BCL2L11	2
BP	GO:0009615	response to virus	2023-04-26	409/18903	0.00221395	0.0119932	0.00603114	CLPB/BAX/NLRX1/BCL2L1	4
BP	GO:0043254	regulation of protein-containing complex assembly	2023-04-26	410/18903	0.00223368	0.0120395	0.00605445	BAX/BAK1/BID/BCL2L11	4
BP	GO:0065002	intracellular protein transmembrane transport	2023-02-26	53/18903	0.00240103	0.0128772	0.00647568	TOMM20/PAM16	2
BP	GO:0046164	alcohol catabolic process	2023-02-26	54/18903	0.00249128	0.013295	0.00668581	ALDH2/CYP27A1	2
BP	GO:0071385	cellular response to glucocorticoid stimulus	2023-02-26	55/18903	0.00258311	0.0137172	0.0068981	CASP9/BCL2L11	2
BP	GO:0042733	embryonic digit morphogenesis	2023-02-26	56/18903	0.00267652	0.0141436	0.00711252	BAX/BCL2L11	2
BP	GO:0009410	response to xenobiotic stimulus	2023-04-26	432/18903	0.0026992	0.0141938	0.00713781	BAK1/TSPO/ACSL1/BAD	4
BP	GO:1901605	alpha-amino acid metabolic process	2023-03-26	205/18903	0.00271886	0.0142278	0.00715489	GLS/DLST/MSRA	3
BP	GO:0001541	ovarian follicle development	2023-02-26	58/18903	0.00286807	0.0149361	0.00751108	BAX/BCL2L1	2
BP	GO:0006816	calcium ion transport	2023-04-26	440/18903	0.0028839	0.0149464	0.00751625	BAX/BAK1/TSPO/CYP27B1	4
BP	GO:0002753	cytoplasmic pattern recognition receptor signaling pathway	2023-02-26	60/18903	0.00306589	0.0158135	0.00795233	CLPB/NLRX1	2
BP	GO:0009314	response to radiation	2023-04-26	452/18903	0.00317703	0.0163088	0.00820136	BAX/BAK1/CASP9/BCL2L1	4
BP	GO:0046034	ATP metabolic process	2023-03-26	217/18903	0.00319242	0.0163101	0.00820203	TSPO/NDUFA13/BAD	3
BP	GO:0070228	regulation of lymphocyte apoptotic process	2023-02-26	62/18903	0.00326996	0.0166274	0.00836161	BAX/BCL2L11	2
BP	GO:0046173	polyol biosynthetic process	2023-02-26	63/18903	0.00337432	0.0169978	0.00854785	CYP27A1/CYP27B1	2
BP	GO:0070542	response to fatty acid	2023-02-26	63/18903	0.00337432	0.0169978	0.00854785	ACSL1/BAD	2
BP	GO:0071384	cellular response to corticosteroid stimulus	2023-02-26	64/18903	0.00348024	0.0174497	0.00877514	CASP9/BCL2L11	2
BP	GO:0008406	gonad development	2023-03-26	233/18903	0.0038986	0.0194569	0.00978449	BAX/BCL2L11/BCL2L1	3
BP	GO:0042446	hormone biosynthetic process	2023-02-26	68/18903	0.00391929	0.01947	0.00979109	TSPO/CYP27B1	2
BP	GO:0046883	regulation of hormone secretion	2023-03-26	234/18903	0.00394564	0.019511	0.00981171	TSPO/BAD/PICK1	3
BP	GO:0030858	positive regulation of epithelial cell differentiation	2023-02-26	69/18903	0.00403288	0.0198513	0.00998285	BAD/CYP27B1	2
BP	GO:0034764	positive regulation of transmembrane transport	2023-03-26	237/18903	0.00408886	0.0200354	0.0100754	BAX/BAK1/ACSL1	3
BP	GO:0045137	development of primary sexual characteristics	2023-03-26	238/18903	0.0041373	0.020181	0.0101486	BAX/BCL2L11/BCL2L1	3
BP	GO:0009205	purine ribonucleoside triphosphate metabolic process	2023-03-26	242/18903	0.00433456	0.021048	0.0105846	TSPO/NDUFA13/BAD	3
BP	GO:0070265	necrotic cell death	2023-02-26	72/18903	0.00438278	0.0211867	0.0106544	BAX/TSPO	2
BP	GO:1901617	organic hydroxy compound biosynthetic process	2023-03-26	245/18903	0.00448621	0.0214763	0.0108	ALDH2/CYP27A1/CYP27B1	3
BP	GO:0044089	positive regulation of cellular component biogenesis	2023-04-26	498/18903	0.00449044	0.0214763	0.0108	BAX/BAK1/BID/BCL2L11	4
BP	GO:0071260	cellular response to mechanical stimulus	2023-02-26	73/18903	0.00450244	0.0214763	0.0108	BAK1/BAD	2
BP	GO:0009144	purine nucleoside triphosphate metabolic process	2023-03-26	247/18903	0.00458909	0.0217931	0.0109593	TSPO/NDUFA13/BAD	3
BP	GO:0009199	ribonucleoside triphosphate metabolic process	2023-03-26	249/18903	0.0046934	0.0221907	0.0111593	TSPO/NDUFA13/BAD	3
BP	GO:0009636	response to toxic substance	2023-03-26	250/18903	0.00474609	0.0222456	0.0111869	BAX/GSR/BAK1	3
BP	GO:0050810	regulation of steroid biosynthetic process	2023-02-26	75/18903	0.00474628	0.0222456	0.0111869	TSPO/CYP27B1	2
BP	GO:0030522	intracellular receptor signaling pathway	2023-03-26	266/18903	0.00563853	0.0261253	0.0131379	CLPB/NLRX1/CYP27B1	3
BP	GO:0031016	pancreas development	2023-02-26	82/18903	0.00564675	0.0261253	0.0131379	BAK1/BAD	2
BP	GO:2001021	negative regulation of response to DNA damage stimulus	2023-02-26	82/18903	0.00564675	0.0261253	0.0131379	BID/BCL2L1	2
BP	GO:0009141	nucleoside triphosphate metabolic process	2023-03-26	267/18903	0.00569743	0.0262471	0.0131992	TSPO/NDUFA13/BAD	3
BP	GO:0051924	regulation of calcium ion transport	2023-03-26	268/18903	0.0057567	0.0264073	0.0132797	BAX/BAK1/TSPO	3
BP	GO:0033273	response to vitamin	2023-02-26	86/18903	0.00619375	0.0282918	0.0142274	TSPO/CYP27B1	2
BP	GO:0010507	negative regulation of autophagy	2023-02-26	87/18903	0.00633415	0.028811	0.0144885	TSPO/MCL1	2
BP	GO:0048678	response to axon injury	2023-02-26	89/18903	0.0066193	0.0299815	0.0150771	BAX/TSPO	2
BP	GO:0042475	odontogenesis of dentin-containing tooth	2023-02-26	91/18903	0.00691022	0.0310384	0.0156086	BAX/BCL2L11	2
BP	GO:1990542	mitochondrial transmembrane transport	2023-02-26	91/18903	0.00691022	0.0310384	0.0156086	TOMM20/PAM16	2
BP	GO:0034599	cellular response to oxidative stress	2023-03-26	288/18903	0.00702105	0.0314054	0.0157932	GSR/MCL1/MSRA	3
BP	GO:0006520	cellular amino acid metabolic process	2023-03-26	289/18903	0.00708827	0.0314451	0.0158131	GLS/DLST/MSRA	3
BP	GO:0043270	positive regulation of ion transport	2023-03-26	289/18903	0.00708827	0.0314451	0.0158131	BAX/BAK1/TSPO	3
BP	GO:1904427	positive regulation of calcium ion transmembrane transport	2023-02-26	93/18903	0.00720689	0.0317849	0.015984	BAX/BAK1	2
BP	GO:0046879	hormone secretion	2023-03-26	291/18903	0.00722385	0.0317849	0.015984	TSPO/BAD/PICK1	3
BP	GO:0006637	acyl-CoA metabolic process	2023-02-26	94/18903	0.00735737	0.0321103	0.0161476	DLST/ACSL1	2
BP	GO:0035383	thioester metabolic process	2023-02-26	94/18903	0.00735737	0.0321103	0.0161476	DLST/ACSL1	2
BP	GO:0043648	dicarboxylic acid metabolic process	2023-02-26	95/18903	0.00750927	0.03251	0.0163486	GLS/DLST	2
BP	GO:1901606	alpha-amino acid catabolic process	2023-02-26	95/18903	0.00750927	0.03251	0.0163486	GLS/DLST	2
BP	GO:0048872	homeostasis of number of cells	2023-03-26	296/18903	0.00756956	0.0326399	0.016414	BAX/BAK1/BCL2L11	3
BP	GO:0009914	hormone transport	2023-03-26	300/18903	0.00785312	0.0337277	0.016961	TSPO/BAD/PICK1	3
BP	GO:2001237	negative regulation of extrinsic apoptotic signaling pathway	2023-02-26	99/18903	0.00813103	0.034696	0.0174479	MCL1/BCL2L1	2
BP	GO:0051607	defense response to virus	2023-03-26	304/18903	0.00814293	0.034696	0.0174479	CLPB/NLRX1/BCL2L1	3
BP	GO:0140546	defense response to symbiont	2023-03-26	305/18903	0.00821636	0.034871	0.017536	CLPB/NLRX1/BCL2L1	3
BP	GO:0042773	ATP synthesis coupled electron transport	2023-02-26	101/18903	0.00845036	0.0355741	0.0178895	CYCS/BID	2
BP	GO:0042775	mitochondrial ATP synthesis coupled electron transport	2023-02-26	101/18903	0.00845036	0.0355741	0.0178895	CYCS/BID	2
BP	GO:0001822	kidney development	2023-03-26	309/18903	0.00851403	0.0355741	0.0178895	BAX/CASP9/BCL2L11	3
BP	GO:0055074	calcium ion homeostasis	2023-03-26	309/18903	0.00851403	0.0355741	0.0178895	BAX/BAK1/CYP27B1	3
BP	GO:0019218	regulation of steroid metabolic process	2023-02-26	102/18903	0.00861212	0.035845	0.0180258	TSPO/CYP27B1	2
BP	GO:0032943	mononuclear cell proliferation	2023-03-26	312/18903	0.00874144	0.0362433	0.0182261	BAX/BID/BCL2L1	3
BP	GO:0008585	female gonad development	2023-02-26	105/18903	0.00910574	0.0376091	0.0189129	BAX/BCL2L1	2
BP	GO:0072001	renal system development	2023-03-26	318/18903	0.00920697	0.0378821	0.0190502	BAX/CASP9/BCL2L11	3
BP	GO:0009416	response to light stimulus	2023-03-26	321/18903	0.00944512	0.0387142	0.0194686	BAX/BAK1/CASP9	3
BP	GO:0008202	steroid metabolic process	2023-03-26	323/18903	0.00960589	0.0391001	0.0196627	TSPO/CYP27A1/CYP27B1	3
BP	GO:0062014	negative regulation of small molecule metabolic process	2023-02-26	108/18903	0.00961179	0.0391001	0.0196627	TSPO/CYP27B1	2
BP	GO:0046545	development of primary female sexual characteristics	2023-02-26	109/18903	0.00978322	0.0396478	0.0199381	BAX/BCL2L1	2
BP	GO:0006766	vitamin metabolic process	2023-02-26	110/18903	0.00995602	0.040047	0.0201389	CYP27A1/CYP27B1	2
BP	GO:1904035	regulation of epithelial cell apoptotic process	2023-02-26	110/18903	0.00995602	0.040047	0.0201389	BAX/BAD	2
BP	GO:0043473	pigmentation	2023-02-26	112/18903	0.0103057	0.0412994	0.0207687	BAX/BCL2L11	2
BP	GO:0009063	cellular amino acid catabolic process	2023-02-26	113/18903	0.0104826	0.0418526	0.0210469	GLS/DLST	2
BP	GO:0032496	response to lipopolysaccharide	2023-03-26	339/18903	0.0109502	0.0433982	0.0218241	TSPO/CASP9/CYP27B1	3
BP	GO:0062012	regulation of small molecule metabolic process	2023-03-26	339/18903	0.0109502	0.0433982	0.0218241	TSPO/BAD/CYP27B1	3
BP	GO:0021987	cerebral cortex development	2023-02-26	117/18903	0.0112035	0.0442396	0.0222473	BAX/BAD	2
BP	GO:0019751	polyol metabolic process	2023-02-26	118/18903	0.0113871	0.0443153	0.0222853	CYP27A1/CYP27B1	2
BP	GO:0030326	embryonic limb morphogenesis	2023-02-26	118/18903	0.0113871	0.0443153	0.0222853	BAX/BCL2L11	2
BP	GO:0035113	embryonic appendage morphogenesis	2023-02-26	118/18903	0.0113871	0.0443153	0.0222853	BAX/BCL2L11	2
BP	GO:0043200	response to amino acid	2023-02-26	118/18903	0.0113871	0.0443153	0.0222853	BAD/BCL2L1	2
BP	GO:0070661	leukocyte proliferation	2023-03-26	348/18903	0.0117522	0.0455714	0.022917	BAX/BID/BCL2L1	3
BP	GO:0042113	B cell activation	2023-03-26	350/18903	0.0119349	0.0461141	0.0231899	BAX/BAK1/BAD	3
BP	GO:0022904	respiratory electron transport chain	2023-02-26	122/18903	0.0121348	0.046719	0.0234941	CYCS/BID	2
BP	GO:0072507	divalent inorganic cation homeostasis	2023-03-26	356/18903	0.012493	0.047927	0.0241015	BAX/BAK1/CYP27B1	3
BP	GO:0001655	urogenital system development	2023-03-26	360/18903	0.0128734	0.0480821	0.0241795	BAX/CASP9/BCL2L11	3
BP	GO:0002237	response to molecule of bacterial origin	2023-03-26	360/18903	0.0128734	0.0480821	0.0241795	TSPO/CASP9/CYP27B1	3
BP	GO:0010038	response to metal ion	2023-03-26	360/18903	0.0128734	0.0480821	0.0241795	TSPO/CASP9/BAD	3
BP	GO:0033865	nucleoside bisphosphate metabolic process	2023-02-26	126/18903	0.0129035	0.0480821	0.0241795	DLST/ACSL1	2
BP	GO:0033875	ribonucleoside bisphosphate metabolic process	2023-02-26	126/18903	0.0129035	0.0480821	0.0241795	DLST/ACSL1	2
BP	GO:0034032	purine nucleoside bisphosphate metabolic process	2023-02-26	126/18903	0.0129035	0.0480821	0.0241795	DLST/ACSL1	2
BP	GO:0045471	response to ethanol	2023-02-26	128/18903	0.0132957	0.0480821	0.0241795	BAK1/BAD	2
BP	GO:0048593	camera-type eye morphogenesis	2023-02-26	129/18903	0.0134938	0.0480821	0.0241795	BAX/BAK1	2
BP	GO:0006066	alcohol metabolic process	2023-03-26	367/18903	0.013555	0.0480821	0.0241795	ALDH2/CYP27A1/CYP27B1	3
BP	GO:0006707	cholesterol catabolic process	2023-01-26	10/18903	0.0136728	0.0480821	0.0241795	CYP27A1	1
BP	GO:0014012	peripheral nervous system axon regeneration	2023-01-26	10/18903	0.0136728	0.0480821	0.0241795	TSPO	1
BP	GO:0015911	long-chain fatty acid import across plasma membrane	2023-01-26	10/18903	0.0136728	0.0480821	0.0241795	ACSL1	1
BP	GO:0016127	sterol catabolic process	2023-01-26	10/18903	0.0136728	0.0480821	0.0241795	CYP27A1	1
BP	GO:0032025	response to cobalt ion	2023-01-26	10/18903	0.0136728	0.0480821	0.0241795	CASP9	1
BP	GO:0032353	negative regulation of hormone biosynthetic process	2023-01-26	10/18903	0.0136728	0.0480821	0.0241795	CYP27B1	1
BP	GO:0033131	regulation of glucokinase activity	2023-01-26	10/18903	0.0136728	0.0480821	0.0241795	BAD	1
BP	GO:0043045	DNA methylation involved in embryo development	2023-01-26	10/18903	0.0136728	0.0480821	0.0241795	PICK1	1
BP	GO:0043653	mitochondrial fragmentation involved in apoptotic process	2023-01-26	10/18903	0.0136728	0.0480821	0.0241795	BAX	1
BP	GO:0060245	detection of cell density	2023-01-26	10/18903	0.0136728	0.0480821	0.0241795	TSPO	1
BP	GO:0071476	cellular hypotonic response	2023-01-26	10/18903	0.0136728	0.0480821	0.0241795	TSPO	1
BP	GO:1901538	changes to DNA methylation involved in embryo development	2023-01-26	10/18903	0.0136728	0.0480821	0.0241795	PICK1	1
BP	GO:1902237	positive regulation of endoplasmic reticulum stress-induced intrinsic apoptotic signaling pathway	2023-01-26	10/18903	0.0136728	0.0480821	0.0241795	BCL2L11	1
BP	GO:1904181	positive regulation of membrane depolarization	2023-01-26	10/18903	0.0136728	0.0480821	0.0241795	TSPO	1
BP	GO:2000849	regulation of glucocorticoid secretion	2023-01-26	10/18903	0.0136728	0.0480821	0.0241795	TSPO	1
BP	GO:2001269	positive regulation of cysteine-type endopeptidase activity involved in apoptotic signaling pathway	2023-01-26	10/18903	0.0136728	0.0480821	0.0241795	BAX	1
BP	GO:0042542	response to hydrogen peroxide	2023-02-26	130/18903	0.0136931	0.0480821	0.0241795	BAK1/BAD	2
CC	GO:0005741	mitochondrial outer membrane	14/26	207/19869	9.84628e-22	6.49855e-20	4.04216e-20	BAX/NLRX1/BAK1/TSPO/AGPAT4/MCL1/BID/BCL2A1/ACSL1/BCL2L11/BAD/TOMM20/CYP27B1/BCL2L1	14
CC	GO:0031968	organelle outer membrane	14/26	235/19869	6.04555e-21	1.50095e-19	9.33604e-20	BAX/NLRX1/BAK1/TSPO/AGPAT4/MCL1/BID/BCL2A1/ACSL1/BCL2L11/BAD/TOMM20/CYP27B1/BCL2L1	14
CC	GO:0019867	outer membrane	14/26	237/19869	6.82249e-21	1.50095e-19	9.33604e-20	BAX/NLRX1/BAK1/TSPO/AGPAT4/MCL1/BID/BCL2A1/ACSL1/BCL2L11/BAD/TOMM20/CYP27B1/BCL2L1	14
CC	GO:0005759	mitochondrial matrix	2023-07-26	483/19869	2.11637e-06	3.49201e-05	2.17206e-05	GSR/GLS/DLST/ALDH2/CYP27A1/BCL2L1/PAM16	7
CC	GO:0032592	integral component of mitochondrial membrane	2023-03-26	92/19869	0.000231224	0.00271018	0.00168576	BAK1/BID/TOMM20	3
CC	GO:0098573	intrinsic component of mitochondrial membrane	2023-03-26	94/19869	0.00024638	0.00271018	0.00168576	BAK1/BID/TOMM20	3
CC	GO:0005743	mitochondrial inner membrane	2023-05-26	498/19869	0.00041242	0.00330033	0.00205284	CYCS/NDUFA13/CYP27A1/BCL2L1/PAM16	5
CC	GO:0031307	integral component of mitochondrial outer membrane	2023-02-26	24/19869	0.000446477	0.00330033	0.00205284	BAK1/TOMM20	2
CC	GO:0031306	intrinsic component of mitochondrial outer membrane	2023-02-26	25/19869	0.000484911	0.00330033	0.00205284	BAK1/TOMM20	2
CC	GO:0046930	pore complex	2023-02-26	26/19869	0.000524898	0.00330033	0.00205284	BAX/BAK1	2
CC	GO:0098798	mitochondrial protein-containing complex	2023-04-26	295/19869	0.000550055	0.00330033	0.00205284	BAX/NDUFA13/TOMM20/PAM16	4
CC	GO:0005758	mitochondrial intermembrane space	2023-02-26	84/19869	0.00537394	0.0295567	0.0183845	CLPB/CYCS	2
CC	GO:0031970	organelle envelope lumen	2023-02-26	94/19869	0.00668447	0.0339365	0.0211088	CLPB/CYCS	2
CC	GO:0070469	respirasome	2023-02-26	101/19869	0.00767968	0.0362042	0.0225194	CYCS/NDUFA13	2
MF	GO:0070513	death domain binding	2023-03-26	11/18432	4.08045e-07	4.24367e-05	2.40532e-05	BAX/MCL1/BCL2L1	3
MF	GO:0046982	protein heterodimerization activity	2023-05-26	341/18432	0.000100547	0.00522845	0.00296349	BAX/BAK1/MCL1/BCL2A1/BCL2L1	5
MF	GO:0008320	protein transmembrane transporter activity	2023-02-26	22/18432	0.000434375	0.0136891	0.00775902	MCL1/TOMM20	2
MF	GO:0022884	macromolecule transmembrane transporter activity	2023-02-26	27/18432	0.000657169	0.0136891	0.00775902	MCL1/TOMM20	2
MF	GO:0009055	electron transfer activity	2023-03-26	122/18432	0.000658132	0.0136891	0.00775902	CYCS/GSR/ALDH2	3
MF	GO:0140318	protein transporter activity	2023-02-26	32/18432	0.000924632	0.0142771	0.00809229	MCL1/TOMM20	2
MF	GO:0020037	heme binding	2023-03-26	139/18432	0.000960959	0.0142771	0.00809229	CYCS/CYP27A1/CYP27B1	3
MF	GO:0046906	tetrapyrrole binding	2023-03-26	149/18432	0.00117436	0.0150177	0.00851208	CYCS/CYP27A1/CYP27B1	3
MF	GO:0016620	oxidoreductase activity, acting on the aldehyde or oxo group of donors, NAD or NADP as acceptor	2023-02-26	39/18432	0.001373	0.0150177	0.00851208	ALDH2/CYP27A1	2
MF	GO:0016709	oxidoreductase activity, acting on paired donors, with incorporation or reduction of molecular oxygen, NAD(P)H as one donor, and incorporation of one atom of oxygen	2023-02-26	40/18432	0.00144401	0.0150177	0.00851208	CYP27A1/CYP27B1	2
MF	GO:0016903	oxidoreductase activity, acting on the aldehyde or oxo group of donors	2023-02-26	47/18432	0.00198916	0.0188066	0.0106596	ALDH2/CYP27A1	2
MF	GO:0016667	oxidoreductase activity, acting on a sulfur group of donors	2023-02-26	59/18432	0.0031159	0.0270044	0.0153062	GSR/MSRA	2
