# Supplementary material for: A prognostic model of idiopathic pulmonary fibrosis constructed based on macrophage and mitochondria-related genes
Source: BMC Pulm Med. 2024 Apr 12;24:176. doi: 10.1186/s12890-024-02976-0 (PMC11015635; doi:10.1186/s12890-024-02976-0)
Supplement: Supplementary file 3 — Supplementary Material 3: Differentially expressed genes (DEGs) between Idiopathic Pulmonary Fibrosis (IPF) and Control groups. [file 12890_2024_2976_MOESM3_ESM.xls]

## Sheet: Supplementary Table 4
Table S5 The 26 signature genes enriched for KEGG pathways
	ID	Description	GeneRatio	BgRatio	pvalue	p.adjust	qvalue	geneID	Count
hsa04210	hsa04210	Apoptosis	2023-10-22	136/8385	4.9479e-13	5.69386e-11	2.92122e-11	CYCS/BAX/BAK1/MCL1/BID/BCL2A1/CASP9/BCL2L11/BAD/BCL2L1	10
hsa04215	hsa04215	Apoptosis - multiple species	2023-07-22	32/8385	9.56951e-13	5.69386e-11	2.92122e-11	CYCS/BAX/BAK1/BID/CASP9/BCL2L11/BCL2L1	7
hsa01524	hsa01524	Platinum drug resistance	2023-07-22	73/8385	4.343e-10	1.72272e-08	8.83838e-09	CYCS/BAX/BAK1/BID/CASP9/BAD/BCL2L1	7
hsa05162	hsa05162	Measles	2023-07-22	139/8385	4.09722e-08	1.21892e-06	6.25365e-07	CYCS/BAX/BAK1/BID/CASP9/BAD/BCL2L1	7
hsa05210	hsa05210	Colorectal cancer	2023-06-22	86/8385	6.38376e-08	1.51933e-06	7.7949e-07	CYCS/BAX/BAK1/CASP9/BCL2L11/BAD	6
hsa05170	hsa05170	Human immunodeficiency virus 1 infection	2023-07-22	212/8385	7.38831e-07	1.46535e-05	7.51793e-06	CYCS/BAX/BAK1/BID/CASP9/BAD/BCL2L1	7
hsa04115	hsa04115	p53 signaling pathway	2023-05-22	73/8385	1.0217e-06	1.73689e-05	8.91108e-06	CYCS/BAX/BID/CASP9/BCL2L1	5
hsa05212	hsa05212	Pancreatic cancer	2023-05-22	76/8385	1.25029e-06	1.85981e-05	9.54172e-06	BAX/BAK1/CASP9/BAD/BCL2L1	5
hsa05160	hsa05160	Hepatitis C	2023-06-22	157/8385	2.28033e-06	3.01511e-05	1.54689e-05	CYCS/BAX/BAK1/BID/CASP9/BAD	6
hsa05222	hsa05222	Small cell lung cancer	2023-05-22	92/8385	3.23884e-06	3.85421e-05	1.97739e-05	CYCS/BAX/BAK1/CASP9/BCL2L1	5
hsa05164	hsa05164	Influenza A	2023-06-22	171/8385	3.74958e-06	4.05637e-05	2.08111e-05	CYCS/BAX/NLRX1/BAK1/BID/CASP9	6
hsa05152	hsa05152	Tuberculosis	2023-06-22	180/8385	5.04788e-06	5.00582e-05	2.56822e-05	CYCS/BAX/BID/CASP9/BAD/CYP27B1	6
hsa05169	hsa05169	Epstein-Barr virus infection	2023-06-22	202/8385	9.81182e-06	8.98159e-05	4.60798e-05	CYCS/BAX/BAK1/BID/CASP9/BCL2L11	6
hsa05213	hsa05213	Endometrial cancer	2023-04-22	58/8385	1.37407e-05	0.000111259	5.70811e-05	BAX/BAK1/CASP9/BAD	4
hsa05417	hsa05417	Lipid and atherosclerosis	2023-06-22	215/8385	1.40242e-05	0.000111259	5.70811e-05	CYCS/BAX/BID/CASP9/BAD/BCL2L1	6
hsa05022	hsa05022	Pathways of neurodegeneration - multiple diseases	2023-08-22	476/8385	1.60296e-05	0.00011922	6.11655e-05	CYCS/BAX/BAK1/NDUFA13/BID/CASP9/BAD/BCL2L1	8
hsa05014	hsa05014	Amyotrophic lateral sclerosis	2023-07-22	364/8385	2.65647e-05	0.000185953	9.54027e-05	CYCS/BAX/NDUFA13/BID/CASP9/BAD/BCL2L1	7
hsa05223	hsa05223	Non-small cell lung cancer	2023-04-22	72/8385	3.25252e-05	0.000215028	0.00011032	BAX/BAK1/CASP9/BAD	4
hsa05220	hsa05220	Chronic myeloid leukemia	2023-04-22	76/8385	4.02828e-05	0.000245893	0.000126155	BAX/BAK1/BAD/BCL2L1	4
hsa04932	hsa04932	Non-alcoholic fatty liver disease	2023-05-22	155/8385	4.13265e-05	0.000245893	0.000126155	CYCS/BAX/NDUFA13/BID/BCL2L11	5
hsa01521	hsa01521	EGFR tyrosine kinase inhibitor resistance	2023-04-22	79/8385	4.69322e-05	0.000265949	0.000136445	BAX/BCL2L11/BAD/BCL2L1	4
hsa05161	hsa05161	Hepatitis B	2023-05-22	162/8385	5.10734e-05	0.00027626	0.000141735	CYCS/BAX/BID/CASP9/BAD	5
hsa05167	hsa05167	Kaposi sarcoma-associated herpesvirus infection	2023-05-22	194/8385	0.000120338	0.000622617	0.000319432	CYCS/BAX/BAK1/BID/CASP9	5
hsa05145	hsa05145	Toxoplasmosis	2023-04-22	112/8385	0.000183275	0.000908736	0.000466225	CYCS/CASP9/BAD/BCL2L1	4
hsa05163	hsa05163	Human cytomegalovirus infection	2023-05-22	225/8385	0.000241222	0.00114822	0.000589089	CYCS/BAX/BAK1/BID/CASP9	5
hsa05416	hsa05416	Viral myocarditis	2023-03-22	60/8385	0.000486968	0.00222882	0.00114349	CYCS/BID/CASP9	3
hsa05012	hsa05012	Parkinson disease	2023-05-22	266/8385	0.00052291	0.00230468	0.00118241	CYCS/BAX/NDUFA13/CASP9/BCL2L1	5
hsa05020	hsa05020	Prion disease	2023-05-22	273/8385	0.000588902	0.00250283	0.00128407	CYCS/BAX/NDUFA13/CASP9/BAD	5
hsa05218	hsa05218	Melanoma	2023-03-22	72/8385	0.000831576	0.00340269	0.00174574	BAX/BAK1/BAD	3
hsa05225	hsa05225	Hepatocellular carcinoma	2023-04-22	168/8385	0.000857822	0.00340269	0.00174574	BAX/BAK1/BAD/BCL2L1	4
hsa05202	hsa05202	Transcriptional misregulation in cancer	2023-04-22	193/8385	0.00143773	0.00551901	0.00283151	BAX/BAK1/BCL2A1/BCL2L1	4
hsa05130	hsa05130	Pathogenic Escherichia coli infection	2023-04-22	197/8385	0.00155092	0.00576747	0.00295899	CYCS/BAX/BAK1/CASP9	4
hsa04151	hsa04151	PI3K-Akt signaling pathway	2023-05-22	354/8385	0.00189444	0.00683148	0.00350487	MCL1/CASP9/BCL2L11/BAD/BCL2L1	5
hsa05010	hsa05010	Alzheimer disease	2023-05-22	384/8385	0.00270799	0.00947797	0.00486265	CYCS/NDUFA13/BID/CASP9/BAD	5
hsa05216	hsa05216	Thyroid cancer	2023-02-22	37/8385	0.00414011	0.0140764	0.00722185	BAX/BAK1	2
hsa00380	hsa00380	Tryptophan metabolism	2023-02-22	42/8385	0.00531005	0.0175527	0.00900535	DLST/ALDH2	2
hsa00071	hsa00071	Fatty acid degradation	2023-02-22	43/8385	0.00556026	0.017883	0.00917483	ALDH2/ACSL1	2
hsa05016	hsa05016	Huntington disease	2023-04-22	306/8385	0.00756001	0.0235329	0.0120735	CYCS/BAX/NDUFA13/CASP9	4
hsa04979	hsa04979	Cholesterol metabolism	2023-02-22	51/8385	0.00775202	0.0235329	0.0120735	TSPO/CYP27A1	2
hsa05206	hsa05206	MicroRNAs in cancer	2023-04-22	310/8385	0.00791021	0.0235329	0.0120735	GLS/BAK1/MCL1/BCL2L11	4
hsa05134	hsa05134	Legionellosis	2023-02-22	57/8385	0.009612	0.0278983	0.0143131	CYCS/CASP9	2
hsa04370	hsa04370	VEGF signaling pathway	2023-02-22	59/8385	0.0102721	0.0291041	0.0149318	CASP9/BAD	2
hsa00561	hsa00561	Glycerolipid metabolism	2023-02-22	62/8385	0.011299	0.0308104	0.0158072	ALDH2/AGPAT4	2
hsa00310	hsa00310	Lysine degradation	2023-02-22	63/8385	0.011651	0.0308104	0.0158072	DLST/ALDH2	2
hsa05217	hsa05217	Basal cell carcinoma	2023-02-22	63/8385	0.011651	0.0308104	0.0158072	BAX/BAK1	2
hsa05221	hsa05221	Acute myeloid leukemia	2023-02-22	67/8385	0.013107	0.0339073	0.017396	BCL2A1/BAD	2
hsa05203	hsa05203	Viral carcinogenesis	2023-03-22	204/8385	0.0155404	0.039347	0.0201869	BAX/BAK1/BAD	3
hsa03320	hsa03320	PPAR signaling pathway	2023-02-22	75/8385	0.0162439	0.0394495	0.0202395	ACSL1/CYP27A1	2
hsa05214	hsa05214	Glioma	2023-02-22	75/8385	0.0162439	0.0394495	0.0202395	BAX/BAK1	2
hsa05166	hsa05166	Human T-cell leukemia virus 1 infection	2023-03-22	222/8385	0.0194503	0.0462917	0.0237498	BAX/TSPO/BCL2L1	3
