# Supplementary material for: A prognostic model of idiopathic pulmonary fibrosis constructed based on macrophage and mitochondria-related genes
Source: BMC Pulm Med. 2024 Apr 12;24:176. doi: 10.1186/s12890-024-02976-0 (PMC11015635; doi:10.1186/s12890-024-02976-0)
Supplement: Supplementary file 4 — Supplementary Material 4: The 307 Gene Ontology (GO) Biological Process (BP) terms, 14 GO Cellular Components (CC) terms, and 12 GO Molecular Function (MF) terms were enriched for 26 signature genes. [file 12890_2024_2976_MOESM4_ESM.xls]

## Sheet: Supplementary Table 5
Table S6. GSEA-enriched pathways for all genes in the GSE28042 high- and low-risk groups
	ID	Description	setSize	enrichmentScore	NES	pvalue	p.adjust	qvalue	rank	leading_edge	core_enrichment
hsa05168	hsa05168	Herpes simplex virus 1 infection	451	-0.378761	-1.84112	2.53801e-10	8.47697e-08	6.81256e-08	4279	tags=42%, list=26%, signal=32%	ZNF527/ZNF184/HLA-E/ZNF667/ZNF675/MTOR/ZNF140/ZNF701/ZNF317/ZNF200/NFKB1/JAK1/ZNF431/ZNF616/ZNF627/ZNF28/ZNF441/ZNF432/ZNF251/ZNF222/BCL2/ZNF398/ZNF565/SRSF1/IFNA6/ZIM3/ZNF23/ZNF777/ZNF714/ZNF611/ZFP82/ZNF81/RELA/ZNF425/NXF2/IFNA4/PIK3R1/ZNF2/ZNF709/ZNF433/ZNF570/ZNF614/ZNF525/ZFP28/TNFSF14/ZNF468/ZNF785/ZNF250/ZNF578/ZNF101/ZNF607/ZNF180/ZNF114/ZNF700/PPP1CA/TSC2/ZNF320/ZNF776/ZNF182/ZFP90/ZNF67…
hsa04668	hsa04668	TNF signaling pathway	113	0.533363	2.2863	6.8529e-09	1.14443e-06	9.19731e-07	1964	tags=30%, list=12%, signal=27%	PTGS2/CXCL2/CXCL1/SOCS3/FOS/JUN/IL1B/JUNB/TAB3/CXCL10/NFKBIA/CXCL3/IL6/CREB5/CEBPB/BAG4/JAG1/TNFAIP3/CCL2/ICAM1/PIK3R3/CASP8/MAP2K6/NOD2/LIF/MMP9/TNFRSF1A/MAP3K8/DAB2IP/IL15/CASP7/CXCL6/FAS/CREB3L2
hsa04620	hsa04620	Toll-like receptor signaling pathway	94	0.561288	2.3299	1.06194e-08	1.1823e-06	9.50159e-07	1429	tags=28%, list=9%, signal=25%	FOS/CCL3/CCL3L3/JUN/IL1B/CXCL11/CXCL10/NFKBIA/IL6/TLR8/TLR4/TLR2/TLR7/CXCL9/LY96/SPP1/CD86/STAT1/CD14/TLR5/PIK3R3/CASP8/MAP2K6/IRF5/TLR1/MAP3K8
hsa05134	hsa05134	Legionellosis	54	0.631834	2.3902	1.81635e-07	1.13217e-05	9.09875e-06	2470	tags=46%, list=15%, signal=39%	CXCL2/CXCL1/IL1B/CYCS/NFKBIA/CR1/CXCL3/NAIP/IL6/TLR4/TLR2/IL18/NLRC4/CD14/TLR5/APAF1/CASP8/CASP7/CASP1/HSPA2/ITGAM/RAB1A/PYCARD/HSPA6/ITGB2
hsa04380	hsa04380	Osteoclast differentiation	124	0.492435	2.15481	1.48358e-07	1.13217e-05	9.09875e-06	2391	tags=33%, list=15%, signal=28%	FOSB/SOCS3/FOS/JUN/IL1B/JUNB/NFKBIA/PPARG/IL1R1/LILRB1/FOSL1/OSCAR/GAB2/MITF/SPI1/NCF2/FOSL2/STAT1/NCF4/NCF1/PIK3R3/MAP2K6/PPP3R2/SIRPA/LILRB2/FCGR2A/IFNGR2/LILRA5/LILRB4/TNFRSF1A/SIRPB1/LILRA1/PPP3CA/IFNGR1/JUND/TEC/CSF1R/STAT2/TYROBP/LILRA2/MAPK1
hsa05417	hsa05417	Lipid and atherosclerosis	205	0.4128	1.91229	2.03384e-07	1.13217e-05	9.09875e-06	1958	tags=24%, list=12%, signal=22%	CXCL2/CXCL1/FOS/CCL3/CCL3L3/JUN/IL1B/CYCS/NFKBIA/PPARG/CXCL3/IL6/TLR4/CYP2B6/SOD2/TLR2/NLRP3/CD36/LY96/CCL2/IL18/CYBB/ICAM1/OLR1/ABCA1/CALML4/RXRA/NCF2/CD14/NCF4/NCF1/APAF1/PIK3R3/CASP8/MAP2K6/PPP3R2/JAK2/MMP9/TNFRSF1A/TNFRSF10B/TNFSF10/PLCB1/CASP7/CASP1/TLR6/PPP3CA/HSPA2/NRAS/FAS/LYN
hsa04657	hsa04657	IL-17 signaling pathway	92	0.529827	2.19037	3.0464e-07	1.45357e-05	1.16817e-05	1119	tags=22%, list=7%, signal=20%	PTGS2/CXCL2/CXCL1/FOSB/FOS/JUN/IL1B/TAB3/CXCL10/NFKBIA/CXCL3/IL6/CEBPB/FOSL1/S100A9/TNFAIP3/CCL2/S100A8/CASP8/IL17RC
hsa05340	hsa05340	Primary immunodeficiency	36	-0.661457	-2.21951	1.64483e-06	6.86715e-05	5.51883e-05	1919	tags=39%, list=12%, signal=34%	RAG2/IL2RG/IGLL1/CD8A/AIRE/TNFRSF13B/CD8B/ZAP70/ICOS/CD40LG/CD3E/IL7R/LCK/CD3D
hsa04936	hsa04936	Alcoholic liver disease	133	0.442085	1.9478	1.01661e-05	0.000377276	0.0003032	1119	tags=17%, list=7%, signal=16%	CXCL2/CXCL1/C1QB/C1QC/IL1B/TCF7L2/C5AR1/TAB3/NFKBIA/C2/CXCL3/IL6/C1QA/TLR4/ALDH2/C3AR1/LY96/CD14/CASP8/MAP2K6/ACOX1/C5/IL17RC
hsa05144	hsa05144	Malaria	46	0.603911	2.20665	1.20237e-05	0.000401592	0.000322741	831	tags=35%, list=5%, signal=33%	GYPA/IL10/GYPB/IL1B/SDC2/CR1/IL6/HGF/TLR4/TLR2/CD36/CCL2/HBA2/IL18/HBA1/ICAM1
hsa04621	hsa04621	NOD-like receptor signaling pathway	171	0.399104	1.82961	2.86134e-05	0.000868807	0.000698221	2796	tags=27%, list=17%, signal=23%	CXCL2/CXCL1/JUN/IL1B/TAB3/NAMPT/NFKBIA/CAMP/CXCL3/NAIP/IL6/TLR4/OAS3/OAS1/NLRP3/TNFAIP3/CCL2/GBP1/IL18/NLRC4/CYBB/AIM2/CARD16/STAT1/CASP8/NOD2/CARD6/OAS2/PLCB1/CASP1/RIPK2/DHX33/CARD9/PYDC1/MEFV/CTSB/STAT2/TXN/PYCARD/MAPK1/IRF7/GBP3/NLRP12/GBP4/GABARAPL1/TRPM2/ATG5
hsa05133	hsa05133	Pertussis	72	0.514021	2.04003	3.68875e-05	0.0010267	0.000825115	1955	tags=31%, list=12%, signal=27%	FOS/IL10/C1QB/JUN/SERPING1/C1QC/IL1B/C2/IL6/C1QA/TLR4/NLRP3/LY96/CALML4/CD14/C5/C4BPA/IRF8/CASP7/CASP1/CXCL6/ITGAM
hsa05171	hsa05171	Coronavirus disease - COVID-19	218	0.358485	1.67963	7.71815e-05	0.00198297	0.00159363	1384	tags=16%, list=8%, signal=14%	RPS4Y2/FOS/RPS4Y1/HBEGF/C1QB/JUN/C1QC/IL1B/C5AR1/CXCL10/NFKBIA/C2/IL6/C1QA/TLR8/TLR4/OAS3/TLR2/OAS1/C3AR1/NLRP3/ISG15/TLR7/MX1/CCL2/CYBB/STAT1/PIK3R3/C5/C8A/MX2/FCGR2A/OAS2/TNFRSF1A
hsa05140	hsa05140	Leishmaniasis	73	0.493166	1.96193	0.000121164	0.00289062	0.00232307	1270	tags=23%, list=8%, signal=22%	PTGS2/FOS/IL10/JUN/IL1B/NFKBIA/CR1/TLR4/TLR2/CYBB/NCF2/STAT1/NCF4/NCF1/FCGR2A/JAK2/IFNGR2
hsa04740	hsa04740	Olfactory transduction	149	0.383511	1.72318	0.000219488	0.00458182	0.00368221	3283	tags=44%, list=20%, signal=35%	RGS2/SLC24A4/OR4S1/OR52B2/OR2B2/OR1D2/OR4K17/SLC8A1/OR10A4/OR10A2/OR2F1/OR8U1/OR2A14/CALML4/OR6N1/OR8B8/OR5I1/OR51B5/OR2A25/OR1A2/OR4A15/OR7E24/OR1S2/OR6Y1/OR1A1/OR10G8/OR8D1/OR51D1/OR4X2/OR13D1/OR5V1/OR5P3/OR7D4/OR2W1/OR1E1/OR4C15/OR2S2/SLC8A3/OR51E1/OR10P1/OR10H3/OR2M2/OR3A3/OR52K2/OR2W3/OR11G2/OR8H1/OR12D2/OR5L2/OR2L13/OR4C3/OR10A5/OR8D2/ARRB1/OR10C1/OR10T2/OR52A1/CALM2/OR5H1/ARRB2/OR7A5/OR13C…
hsa05167	hsa05167	Kaposi sarcoma-associated herpesvirus infection	185	0.359961	1.65838	0.000208747	0.00458182	0.00368221	2957	tags=30%, list=18%, signal=25%	PTGS2/CXCL2/CXCL1/FOS/JUN/TCF7L2/CYCS/NFKBIA/ZFP36/CXCL3/VEGFA/IL6/CDKN1A/GNB4/CCR1/GNG10/ICAM1/CALML4/CD86/STAT1/PIK3R3/CASP8/MAP2K6/PPP3R2/GNG2/JAK2/HIF1A/EP300/TNFRSF1A/RCAN1/EIF2AK2/PPP3CA/E2F3/IFNGR1/RB1/NRAS/ATG3/FAS/GNGT2/LYN/CLEC2B/STAT2/PIK3CG/BID/MAPK1/GNG5/IRF7/BECN1/E2F1/PIK3CB/PREX1/MAPK14/GSK3B/SYK/PPP3R1
hsa04625	hsa04625	C-type lectin receptor signaling pathway	103	0.42651	1.78861	0.000262759	0.00516244	0.00414883	3079	tags=34%, list=19%, signal=28%	PTGS2/EGR2/IL10/JUN/IL1B/EGR3/NFKBIA/CLEC4E/CLEC4D/IL6/CLEC7A/NLRP3/FCER1G/CALML4/STAT1/PIK3R3/CASP8/PPP3R2/MRAS/CASP1/PPP3CA/NRAS/CARD9/STAT2/PYCARD/BCL10/MAPK1/MDM2/PIK3CB/LSP1/MAPK14/SYK/PPP3R1/RRAS/CALM2
hsa04932	hsa04932	Non-alcoholic fatty liver disease	149	0.379295	1.70423	0.000302422	0.00561161	0.0045098	4109	tags=34%, list=25%, signal=25%	SOCS3/FOS/JUN/IL1B/CYCS/PPARG/IL6/MLXIPL/BCL2L11/IRS2/COX6A1/RXRA/PIK3R3/CASP8/TNFRSF1A/NDUFB5/NDUFS1/CASP7/INSR/FAS/SDHC/BID/NDUFB1/PKLR/SDHB/COX6B2/COX7B/PIK3CB/NDUFA1/MAPK14/GSK3B/UQCRFS1/PRKAG2/NDUFV3/CEBPA/NDUFB3/ADIPOR1/NR1H3/ITCH/CDC42/PPARA/EIF2S1/NDUFC2/LEPR/NDUFS6/NDUFA7/TNF/GSK3A/BAX/COX5A
hsa05210	hsa05210	Colorectal cancer	86	0.434996	1.78615	0.000634135	0.010768	0.0086538	1132	tags=15%, list=7%, signal=14%	AREG/EREG/FOS/JUN/TCF7L2/CYCS/PMAIP1/CDKN1A/BCL2L11/GADD45B/PIK3R3/RALB/BIRC5
hsa05323	hsa05323	Rheumatoid arthritis	89	0.427498	1.766	0.000644793	0.010768	0.0086538	946	tags=19%, list=6%, signal=18%	CXCL2/CXCL1/FOS/CCL3/CCL3L3/JUN/IL1B/CXCL3/VEGFA/IL6/TLR4/TLR2/CCL2/TNFSF13B/IL18/ICAM1/CD86
hsa05161	hsa05161	Hepatitis B	154	0.357802	1.61515	0.000858047	0.013647	0.0109675	2801	tags=23%, list=17%, signal=20%	EGR2/FOS/JUN/EGR3/CYCS/NFKBIA/IL6/CREB5/CDKN1A/TLR4/SLC10A1/TLR2/STAT1/APAF1/PIK3R3/CASP8/MAP2K6/BIRC5/JAK2/EP300/MMP9/CCNA2/E2F3/RB1/NRAS/FAS/CREB3L2/STAT2/CCNA1/BID/MAPK1/IRF7/E2F1/PRKCB/PIK3CB/SOS2
hsa05164	hsa05164	Influenza A	158	0.354176	1.60471	0.000965364	0.014656	0.0117784	2447	tags=24%, list=15%, signal=21%	SOCS3/IL1B/RSAD2/CXCL10/CYCS/NFKBIA/IL6/TLR4/OAS3/OAS1/NLRP3/TLR7/MX1/CCL2/IL18/ICAM1/STAT1/APAF1/PIK3R3/CASP8/MX2/JAK2/EP300/IFNGR2/OAS2/TNFRSF1A/TRIM25/TNFRSF10B/TNFSF10/CASP1/EIF2AK2/IFNGR1/FAS/STAT2/PYCARD/BID/MAPK1/IRF7
hsa04610	hsa04610	Complement and coagulation cascades	84	0.424928	1.73104	0.00118123	0.0166098	0.0133486	2071	tags=30%, list=13%, signal=26%	C1QB/CD55/SERPING1/C1QC/C5AR1/THBD/SERPINB2/VSIG4/CR1/C2/C1QA/C3AR1/F5/PLAUR/SERPINA1/BDKRB1/C5/C4BPA/C8A/F2RL2/F12/CFD/ITGAM/PROC/CFB
hsa05152	hsa05152	Tuberculosis	171	0.349128	1.60051	0.00120031	0.0166098	0.0133486	3079	tags=30%, list=19%, signal=24%	IL10/IL1B/CYCS/CLEC4E/CR1/CAMP/IL6/CEBPB/CLEC7A/TLR4/TLR2/VDR/FCER1G/IL18/LAMP2/MRC1/CALML4/STAT1/CD14/APAF1/CASP8/PPP3R2/NOD2/FCGR2A/JAK2/EP300/IFNGR2/TLR1/TNFRSF1A/RIPK2/TLR6/PPP3CA/IFNGR1/CARD9/CTSD/CTSS/ITGAM/CEBPG/BCL10/BID/MAPK1/ITGB2/ATP6V0C/RAB5C/ATP6V0D1/LSP1/MAPK14/SYK/PPP3R1/ATP6V0B/CALM2
hsa04514	hsa04514	Cell adhesion molecules	146	-0.367514	-1.57331	0.00124325	0.0166098	0.0133486	2629	tags=28%, list=16%, signal=24%	CDH5/SELE/NLGN2/CADM3/PDCD1/SELP/NLGN4X/ESAM/LRRC4B/GLG1/CLDN5/ITGB7/CD8A/JAM3/LRRC4C/MPZ/NLGN3/CLDN15/CD6/CTLA4/CD274/PTPRF/HLA-DQB1/NRCAM/CD8B/L1CAM/CLDN4/TIGIT/CD2/NEO1/CLDN19/ICOS/CD40LG/CNTNAP2/ITGA6/PTPRM/HLA-DQA1/CD28/OCLN/CD276/HLA-DQA2
hsa05142	hsa05142	Chagas disease	100	0.404049	1.68815	0.0013175	0.0169248	0.0136017	1899	tags=22%, list=12%, signal=20%	FOS/CCL3/CCL3L3/IL10/C1QB/JUN/C1QC/IL1B/NFKBIA/IL6/C1QA/TLR4/TLR2/CCL2/PIK3R3/CASP8/IFNGR2/TNFRSF1A/PLCB1/TLR6/IFNGR1/FAS
hsa05146	hsa05146	Amoebiasis	100	0.401894	1.67915	0.00146994	0.0181837	0.0146134	1293	tags=18%, list=8%, signal=17%	CXCL2/CXCL1/IL10/FN1/IL1B/SERPINB10/IL1R2/IL1R1/CXCL3/IL6/TLR4/TLR2/MUC2/CD14/PIK3R3/ARG1/C8A/CD1D
hsa04613	hsa04613	Neutrophil extracellular trap formation	106	0.38556	1.6342	0.00154999	0.0184892	0.014859	1955	tags=25%, list=12%, signal=23%	C5AR1/AQP9/FPR2/CR1/CAMP/MPO/ELANE/CLCN5/TLR8/CLEC7A/TLR4/FPR1/TLR2/TLR7/CYBB/NCF2/NCF4/NCF1/PIK3R3/C5/FCGR2A/AZU1/PLCB1/PADI4/CASP1/ATG7/ITGAM
hsa04512	hsa04512	ECM-receptor interaction	88	-0.416154	-1.64898	0.00189032	0.0210456	0.0169134	2019	tags=31%, list=12%, signal=27%	TNXB/COL6A1/GP1BB/FREM1/LAMA5/ITGB6/DMP1/COMP/ITGB7/IBSP/GP1BA/COL4A4/SV2B/LAMB1/LAMC3/GP6/ITGA10/MEPE/ITGB3/ITGA2B/COL6A2/GP5/ITGA6/ITGB5/VWF/COL4A3/ITGA3
hsa00230	hsa00230	Purine metabolism	115	-0.389753	-1.61548	0.00186461	0.0210456	0.0169134	4206	tags=34%, list=26%, signal=25%	APRT/ENTPD6/NT5C/RRM1/PDE6C/NME7/NME3/PDE7B/GUCY2D/ADCY6/PDE4C/PDE5A/ENTPD4/HDDC2/ATIC/ENPP1/PDE6B/ENTPD8/PDE7A/NME4/ADCY3/NPR1/PPAT/ENPP4/PDE3B/IMPDH2/ENPP3/ADCY5/NT5M/AK5/ADCY10/AK1/AMPD1/NPR2/ADCY1/PDE3A/NT5C1A/FHIT/PDE9A
hsa04061	hsa04061	Viral protein interaction with cytokine and cytokine receptor	94	0.392928	1.63104	0.00216679	0.0233454	0.0187616	2070	tags=28%, list=13%, signal=24%	CXCL2/CXCL1/CCL3/CCL3L3/IL10/CXCL11/CCL8/CCL23/CXCL10/CXCL3/IL6/CCR1/CXCL9/CCL2/IL37/IL18/CXCR4/LTBR/TNFRSF1A/TNFRSF10B/TNFSF10/CXCL6/CCL18/CSF1R/TNFRSF10C/CCL7
hsa05130	hsa05130	Pathogenic Escherichia coli infection	188	0.32281	1.48513	0.00364302	0.038024	0.0305582	2498	tags=22%, list=15%, signal=19%	FOS/JUN/LPAR1/IL1B/TAB3/CYCS/NFKBIA/TUBB2A/IL1R1/NAIP/IL6/TLR4/WASF1/NLRP3/MYO10/IL18/MYO1E/CLDN23/TLR5/CASP8/CLDN16/FCGR2A/CLDN10/TNFRSF1A/TUBAL3/CYFIP1/TNFRSF10B/TNFSF10/CASP7/CASP1/FAS/TUBB3/RAB1A/MYH10/ARPC3/SEC24D/PYCARD/CLDN11/MAPK1/MYO5A/CLDN18
hsa05414	hsa05414	Dilated cardiomyopathy	95	-0.39599	-1.59056	0.00448817	0.0440897	0.0354329	4056	tags=39%, list=25%, signal=29%	IGF1/PRKACG/SGCB/SGCG/MYL2/ITGB1/TPM1/ADCY6/TNNT2/CACNG5/ADRB1/CACNA1D/MYH6/ADCY3/TTN/TNNI3/CACNB3/ITGB6/ADCY5/CACNG2/ITGB7/ATP2A3/TPM2/LMNA/ITGA10/ITGB3/TGFB3/ITGA2B/ATP2A1/SLC8A2/ADCY1/ITGA6/ITGB5/CACNB4/GNAS/TNNC1/ITGA3
hsa05418	hsa05418	Fluid shear stress and atherosclerosis	135	0.349598	1.54578	0.00437745	0.0440897	0.0354329	2401	tags=24%, list=15%, signal=21%	DUSP1/FOS/JUN/IL1B/SDC2/TRPV4/THBD/IL1R2/IL1R1/VEGFA/MGST1/CCL2/GSTA1/ICAM1/CALML4/NCF2/NCF1/PIK3R3/MAP2K6/HMOX1/MGST2/ITGAV/MMP9/TNFRSF1A/GSTA5/GSTT2/GSTT1/TXN/GSTM4/CAV2/MEF2C/GSTO1/SUMO1
hsa05020	hsa05020	Prion disease	247	0.302137	1.4288	0.0046299	0.0441825	0.0355075	5094	tags=40%, list=31%, signal=28%	EGR1/C1QB/C1QC/IL1B/CYCS/TUBB2A/GRIN3A/IL6/CREB5/C1QA/CYBB/COX6A1/NCF2/NCF4/NCF1/APAF1/PIK3R3/RYR2/PPP3R2/C5/C8A/TUBAL3/NDUFB5/NDUFS1/PPP3CA/HSPA2/NCAM1/GRIN2B/CREB3L2/TUBB3/SDHC/CAV2/PSMA4/NDUFB1/HSPA6/MAPK1/SDHB/COX6B2/COX7B/TUBB6/PSMA3/PIK3CB/NDUFA1/MAPK14/GSK3B/PPP3R1/UQCRFS1/C9/NDUFV3/NDUFB3/PSMA6/PRNP/C7/CREB3L3/EIF2S1/PSMB3/NDUFC2/SLC25A31/PSMB2/NDUFS6/SLC25A5/NDUFA7/TNF/BAX/LAMC1/COX5A/MC…
hsa00770	hsa00770	Pantothenate and CoA biosynthesis	20	0.601599	1.77952	0.0051438	0.0444958	0.0357593	1227	tags=35%, list=8%, signal=32%	BCAT1/DPYS/VNN1/ALDH2/VNN2/DPYD/PANK3
hsa05143	hsa05143	African trypanosomiasis	36	0.49513	1.70826	0.00502249	0.0444958	0.0357593	881	tags=25%, list=5%, signal=24%	IL10/HPR/IL1B/IL6/HBA2/IL18/HBA1/ICAM1/F2RL1
hsa05150	hsa05150	Staphylococcus aureus infection	87	0.397272	1.63131	0.00497555	0.0444958	0.0357593	2127	tags=28%, list=13%, signal=24%	IL10/C1QB/C1QC/C5AR1/FPR2/FCAR/CAMP/C2/C1QA/FPR1/C3AR1/KRT35/ICAM1/KRT23/C5/FCGR2A/DEFB1/PTAFR/CFD/KRT12/ITGAM/KRT38/CFB/KRT37
hsa04064	hsa04064	NF-kappa B signaling pathway	96	0.378667	1.56932	0.00519561	0.0444958	0.0357593	1491	tags=20%, list=9%, signal=18%	PTGS2/CXCL2/CXCL1/BCL2A1/IL1B/TAB3/NFKBIA/IL1R1/CXCL3/TLR4/TNFAIP3/LY96/TNFSF13B/ICAM1/CD14/GADD45B/LTBR/TNFRSF1A/TRIM25
hsa04210	hsa04210	Apoptosis	131	0.354809	1.55937	0.00603436	0.0491579	0.0395061	2130	tags=23%, list=13%, signal=20%	FOS/JUN/BCL2A1/CYCS/LMNB1/NFKBIA/PMAIP1/SPTA1/BCL2L11/MCL1/GADD45B/APAF1/PIK3R3/CASP8/BIRC5/CTSO/TNFRSF1A/TUBAL3/DAB2IP/TNFRSF10B/TNFSF10/CASP7/GZMB/NRAS/FAS/CTSD/CTSS/CTSB/IL3RA/CTSZ
hsa04660	hsa04660	T cell receptor signaling pathway	101	-0.382721	-1.54622	0.00597032	0.0491579	0.0395061	2288	tags=32%, list=14%, signal=27%	PDCD1/PIK3R2/IFNG/MAPK11/GRAP2/CBLB/IL4/IL5/CSF2/CD8A/NFATC3/NCK2/AKT3/RASGRP1/CD3G/CTLA4/IL2/MAPK13/PAK3/CD8B/ZAP70/LAT/CARD11/ICOS/CD40LG/PRKCQ/CD3E/ITK/LCK/CD3D/CD28/PLCG1
