# Supplementary material for: A prognostic model of idiopathic pulmonary fibrosis constructed based on macrophage and mitochondria-related genes
Source: BMC Pulm Med. 2024 Apr 12;24:176. doi: 10.1186/s12890-024-02976-0 (PMC11015635; doi:10.1186/s12890-024-02976-0)
Supplement: Supplementary file 5 — Supplementary Material 5: The 50 Kyoto Encyclopedia of Genes and Genomes (KEGG) pathways were enriched for 26 signature genes. [file 12890_2024_2976_MOESM5_ESM.xls]

## Sheet: Supplementary Table 6
Table S7. IPA-enriched pathways for key genes in the GSE28042 dataset
Ingenuity.Canonical.Pathways	X.log.p.value.	Ratio	z.score	Molecules	X	group
Heparan Sulfate Biosynthesis	0	0.197	2.714	ALDH2,CHST11,CHST15,CHST7,EXT1,HS3ST1,NDST1,NDST2,PLA1A,SULT1A1,SULT1A3/SULT1A4,TNFAIP6,XYLT1	NA	positive z-score
Ethanol Degradation II	0.394	0.25	2.646	ACSL1,ACSS2,AKR1A1,ALDH2,ALDH3B1,ALDH4A1,DHRS4	NA	positive z-score
Heparan Sulfate Biosynthesis (Late Stages)	0	0.203	2.53	ALDH2,CHST11,CHST15,CHST7,EXT1,HS3ST1,NDST1,NDST2,PLA1A,SULT1A1,SULT1A3/SULT1A4,TNFAIP6	NA	positive z-score
Triacylglycerol Degradation	0.742	0.286	2.333	ABHD12,ABHD16A,ABHD2,ALDH2,CES1,LIPC,NDST1,NDST2,PLA1A,PLB1,PNPLA2,TNFAIP6	NA	positive z-score
Oxidative Ethanol Degradation III	1.36	0.367	2.236	ACSL1,ACSS2,ALDH2,ALDH3B1,ALDH4A1,CYP2C18,CYP2C8,CYP2E1,CYP2J2,CYP2R1,CYP2S1	NA	positive z-score
Xenobiotic Metabolism AHR Signaling Pathway	0.758	0.266	2.236	ALDH2,ALDH3B1,ALDH4A1,ALDH5A1,ANKRA2,ARNT,GSTK1,GSTM2,GSTM3,GSTP1,GSTT2/GSTT2B,GSTZ1,HSP90AA1,HSP90AB1,IL1B,MGST1,MGST2,MGST3,NRIP1,RELB,SENP1	NA	positive z-score
Fatty Acid 伪-oxidation	0.596	0.312	2.236	ALDH2,ALDH3B1,ALDH4A1,PTGS2,TMLHE	NA	positive z-score
Ethanol Degradation IV	0.354	0.25	2.236	ACSL1,ACSS2,ALDH2,ALDH3B1,ALDH4A1	NA	positive z-score
Apoptosis Signaling	4	0.382	2.058	APAF1,BAD,BAK1,BAX,BCL2A1,BCL2L1,BCL2L11,BID,BIRC3,BIRC6,CAPN10,CAPN2,CAPNS1,CASP9,CDK1,CYC1,CYCS,ELP1,ENDOG,HRAS,IKBKG,KRAS,MAP3K5,MAPK1,MAPK3,MCL1,MRAS,NFKBIA,NFKBIE,NRAS,PARP1,PRKCQ,RALB,RAP1B,RAP2B,RASD1,RASD2,RELB,RRAS	NA	positive z-score
Neutrophil Extracellular Trap Signaling Pathway	2.74	0.28	2.03	AKT2,BLK,CAMP,CASP14,CASP4,CASP9,CCR1,CD14,CLEC7A,COL16A1,COL19A1,COL23A1,COL4A3,COL4A4,COL5A1,COL7A1,COL8A2,CXCL8,CXCR2,CYBB,CYC1,FCAR,FGR,FPR1,GP1BA,GSDMD,HCK,HMGB1,IFNA2,IFNAR1,IFNE,IL10,IL1B,ITPR1,ITPR2,LCAT,LCK,LTF,MAP2K6,MAP3K7,MAPK1,MAPK10,MAPK11,MAPK3,MCL1,MMP9,MPO,MT-ND2,MT-ND6,NCF1,NCF2,NDUFA13,NDUFA2,NDUFA5,NDUFA7,NDUFA9,NDUFB10,NDUFB11,NDUFB7,NDUFB8,NDUFB9,NDUFS3,NDUFV3,NLRP3,PAM16,PF…	NA	positive z-score
Histamine Degradation	0.517	0.308	2	ALDH2,ALDH3B1,ALDH4A1,HNMT	NA	positive z-score
Dopamine Degradation	0.602	0.292	1.89	ALDH2,ALDH3B1,ALDH4A1,COMT,SMOX,SULT1A1,SULT1A3/SULT1A4	NA	positive z-score
Noradrenaline and Adrenaline Degradation	0.317	0.233	1.89	AKR1A1,ALDH2,ALDH3B1,ALDH4A1,COMT,DHRS4,SMOX	NA	positive z-score
MYC Mediated Apoptosis Signaling	2.21	0.38	1.606	APAF1,BAX,BBC3,BCL2L1,BCL2L11,BID,CASP9,CDKN2A,CRADD,CYCS,IKBKG,MAX,MCL1,MDM2,MYC,NGFR,PMAIP1,PRKAG2,PRKAR2B	NA	positive z-score
IL-6 Signaling	3.75	0.357	1.581	ABCB1,AKT2,CD14,CEBPB,CXCL8,ELP1,FOS,HRAS,IKBKG,IL18RAP,IL1B,IL1RL2,IL1RN,IL36A,IL6ST,JUN,KRAS,MAP2K6,MAP3K7,MAPK1,MAPK10,MAPK11,MAPK3,MCL1,MRAS,NFKBIA,NFKBIE,NGFR,NRAS,PIK3C2A,PIK3C2B,PIK3CA,PIK3R1,PIK3R4,PIK3R6,RALB,RAP1B,RAP2B,RASD1,RASD2,RELB,RRAS,SOCS3,SOS1,TNFAIP6,VEGFA	NA	positive z-score
Aryl Hydrocarbon Receptor Signaling	1.74	0.293	1.569	ALDH2,ALDH3B1,ALDH4A1,ALDH5A1,APAF1,ARNT,ATR,BAX,CCNA1,CCNA2,CDKN2A,CHEK1,CTSD,CYP2C18,CYP2C8,FOS,GSTK1,GSTM2,GSTM3,GSTP1,GSTT2/GSTT2B,GSTZ1,HSP90AA1,HSP90AB1,IL1B,JUN,MAPK1,MAPK3,MDM2,MGST1,MGST2,MGST3,MYC,NCOA3,NCOR2,NFE2L2,NFIC,NRIP1,RBL2,RELB,RXRA,SLC35A2,TGFB2	NA	positive z-score
Xenobiotic Metabolism CAR Signaling Pathway	0.911	0.256	1.372	ABCB1,ALDH2,ALDH3B1,ALDH4A1,ALDH5A1,CHST11,CHST15,CHST7,CYP2C8,DNAJC7,GSTK1,GSTM2,GSTM3,GSTP1,GSTT2/GSTT2B,GSTZ1,HS3ST1,HSP90AA1,HSP90AB1,MAP2K6,MAPK1,MAPK3,MGST1,MGST2,MGST3,NDST1,NDST2,NRIP1,PPP2R2D,PPP2R5B,PRKCH,PRKCQ,PRKD1,PTPA,RXRA,SCAND1,SRA1,SULT1A1,SULT1A3/SULT1A4,UGT2B10,UGT2B11,UGT2B28,UGT2B7,UGT8	NA	positive z-score
Xenobiotic Metabolism PXR Signaling Pathway	0.919	0.256	1.342	ABCB1,ALDH2,ALDH3B1,ALDH4A1,ALDH5A1,CDK5,CES1,CHST11,CHST15,CHST7,CYP2C8,DNAJC7,GSTK1,GSTM2,GSTM3,GSTP1,GSTT2/GSTT2B,GSTZ1,HS3ST1,HSP90AA1,HSP90AB1,MGST1,MGST2,MGST3,NCOR2,NDST1,NDST2,NRIP1,PPP1R14A,PRKAG2,PRKAR2B,PRKCH,PRKCQ,PRKD1,RXRA,SCAND1,SMOX,SRA1,SULT1A1,SULT1A3/SULT1A4,UGT2B10,UGT2B11,UGT2B28,UGT2B7,UGT8	NA	positive z-score
Putrescine Degradation III	0.523	0.294	1.342	ALDH2,ALDH3B1,ALDH4A1,SAT2,SMOX	NA	positive z-score
Tryptophan Degradation X (Mammalian, via Tryptamine)	0.404	0.263	1.342	AKR1A1,ALDH2,ALDH3B1,ALDH4A1,SMOX	NA	positive z-score
PI3K/AKT Signaling	5.21	0.354	1.265	AKT2,BAD,BCL2L1,CXCR1,CXCR2,EIF4EBP1,ELP1,FOXO1,GAB2,GSK3A,GSK3B,HRAS,HSP90AA1,HSP90AB1,IFNAR1,IFNLR1,IKBKG,IL10RB,IL12RB1,IL12RB2,IL15RA,IL17RC,IL18R1,IL18RAP,IL1RL2,IL20RB,IL6ST,IL7R,INPP5B,INPP5F,ITGA5,ITGA6,ITGA7,ITGAX,ITGB5,ITGB8,JAK3,KRAS,LIMS1,MAP3K5,MAPK1,MAPK3,MCL1,MDM2,MRAS,NFKBIA,NFKBIE,NOS3,NRAS,PIK3CA,PIK3R1,PPP2R2D,PPP2R5B,PTGS2,PTPA,RALB,RAP1B,RAP2B,RASD1,RASD2,RELB,RPS6KB1,RPS6KB2…	NA	positive z-score
Role of JAK family kinases in IL-6-type Cytokine Signaling	2.03	0.338	0.784	ADAM17,BCL2L1,BIRC5,CEBPD,FOS,HSP90AA1,HSP90AB1,IL10,IL6ST,JUNB,MAPK1,MAPK10,MAPK11,MAPK3,MCL1,MYC,OSM,SERPINA1,SOCS3,TGFB2,TIMP1,TYK2,VEGFA,VEGFB,VEGFC,VIP	NA	positive z-score
GM-CSF Signaling	2	0.343	0.655	AKT2,BCL2A1,BCL2L1,CSF2RA,HCK,HRAS,KRAS,MAPK1,MAPK3,MRAS,NRAS,PIK3C2A,PIK3C2B,PIK3CA,PIK3R1,PIK3R4,PIK3R6,RALB,RAP1B,RAP2B,RASD1,RASD2,RRAS,SOS1	NA	positive z-score
B Cell Receptor Signaling	0	0.209	0	AKT2,ATF2,BAD,BCL2A1,BCL2L1,BCL6,BLNK,CALM1 (includes others),CARD10,CD19,CD22,CD79A,CD79B,CFL2,CREB1,CREB3,CREB3L2,CREB3L3,CREB5,DAPP1,EBF1,EGR1,ELP1,FCGR2A,FOXO1,GAB2,GSK3A,GSK3B,HRAS,IGHD,IGKV1D-8,IKBKG,INPP5B,INPP5F,JUN,KRAS,MAP2K6,MAP3K10,MAP3K11,MAP3K12,MAP3K2,MAP3K3,MAP3K4,MAP3K5,MAP3K6,MAP3K7,MAPK1,MAPK11,MAPK3,MRAS,NFAT5,NFATC1,NFKBIA,NFKBIE,NRAS,PAG1,PAX5,PIK3C2A,PIK3C2B,PIK3CA,PIK3R1,P…	NA	0
LPS/IL-1 Mediated Inhibition of RXR Function	1.23	0.262	-0.2	ABCB1,ABCC4,ACOX2,ACOX3,ACSL1,ACSL3,ACSM1,ALDH2,ALDH3B1,ALDH4A1,ALDH5A1,CD14,CHST11,CHST15,CHST7,CPT1A,CPT1B,CYP2C18,CYP2C8,CYP2E1,CYP2J2,CYP2R1,CYP2S1,ECSIT,GSTK1,GSTM2,GSTM3,GSTP1,GSTT2/GSTT2B,GSTZ1,HS3ST1,IL18RAP,IL1B,IL1RL2,IL1RN,IL36A,JUN,LIPC,LY96,MAP3K7,MGST1,MGST2,MGST3,NDST1,NDST2,NGFR,NR1H2,NR1H3,PAPSS2,PPARA,PPARGC1B,RXRA,SLC27A3,SLC35A2,SMOX,SULT1A1,SULT1A3/SULT1A4,TLR4	NA	negative z-score
Serotonin Degradation	0.623	0.263	-0.258	AKR1A1,ALDH2,ALDH3B1,ALDH4A1,CSGALNACT1,DHRS4,LARGE1,LARGE2,SMOX,SULT1A1,SULT1A3/SULT1A4,UGT2B10,UGT2B11,UGT2B28,UGT2B7	NA	negative z-score
Systemic Lupus Erythematosus In B Cell Signaling Pathway	0	0.191	-0.655	AKT2,BAD,BCL2L1,BCL2L11,BLNK,CALM1 (includes others),CD19,CD22,CD40LG,CD70,CD72,CD79A,CD79B,CXCL8,FCGR2A,FGR,FOS,FOXO1,GSK3B,HCK,HRAS,IFNA2,IFNAR1,IFNGR2,IGHD,IGKV1D-8,IL10,IL15,IL1B,IL25,IL36A,IL4,IL6ST,INPP5B,INPP5F,IRAK4,IRF5,JUN,KRAS,LCK,LILRB3,MAP3K7,MAPK1,MAPK3,MCL1,MRAS,MYC,NFAT5,NFATC1,NRAS,OSM,PAG1,PIK3C2A,PIK3C2B,PIK3CA,PIK3R1,PIK3R4,PIK3R6,PRKCH,PRKCQ,PRKD1,RALB,RAP1B,RAP2B,RASD1,RASD2…	NA	negative z-score
Chaperone Mediated Autophagy Signaling Pathway	0	0.152	-0.739	ATP6AP1,ATP6V0A1,ATP6V0B,ATP6V0D1,ATP6V1F,BBC3,BMAL1,CD247,CHEK1,EIF2AK3,EIF4A1,HMGB1,HSP90AA1,HSP90AB1,HSPA14,HSPA6,HSPA8,HSPBP1,IDH1,IDH2,IGF1R,IL17RC,IL1B,ITCH,MAP3K7,MAPK1,MAPK11,MCL1,MDM2,MLST8,MMP11,MMP19,MMP28,MMP9,MYC,NCOR2,NFE2L2,NFKBIA,NLRP3,NOS3,PEA15,PIK3C2A,PIK3C2B,PIK3CA,PIK3R1,PIK3R4,PIK3R6,PLIN2,PLIN3,PRKAA1,PRKAG2,PSMB10,PSMB2,PSMB3,PSMB6,PSMB7,PSMB8,PYCARD,RAB11A,RAB11B,RILP,SNC…	NA	negative z-score
Chronic Myeloid Leukemia Signaling	5.27	0.333	-1.054	ABCB1,AKT1S1,AKT2,AURKA,AURKB,BAD,BCL2L1,BCL2L11,BIRC5,BLK,CALM1 (includes others),CASP9,CDKN2A,E2F5,E2F7,E2F8,FOS,FOXM1,FZD1,FZD2,FZD3,FZD5,GAB2,GLI1,GSK3B,HCK,HDAC11,HNRNPA1,HRAS,HSP90AA1,HSP90AB1,IKBKG,IL4,ITCH,JUN,KLF4,KRAS,LEF1,MAPK1,MAPK3,MCL1,MDM2,MLST8,MMP9,MRAS,MYC,NFAT5,NFATC1,NOTCH4,NRAS,NUMB,PAX5,PIK3C2A,PIK3C2B,PIK3CA,PIK3R1,PIK3R4,PIK3R6,PLCB3,PLCB4,PLCD3,PLCH1,PLCL2,PLK1,PRKAA1,PRK…	NA	negative z-score
IL-7 Signaling Pathway	3.45	0.397	-2.2	AKT2,BAD,BAK1,BAX,BCL6,DNTT,EBF1,FOXO1,GSK3A,GSK3B,HGF,IL7,IL7R,JAK3,JUN,MAPK1,MAPK11,MAPK3,MCL1,MYC,NFATC1,PAX5,PIK3C2A,PIK3C2B,PIK3CA,PIK3R1,PIK3R4,PIK3R6,SOS1	NA	negative z-score
