# Supplementary material for: A prognostic model of idiopathic pulmonary fibrosis constructed based on macrophage and mitochondria-related genes
Source: BMC Pulm Med. 2024 Apr 12;24:176. doi: 10.1186/s12890-024-02976-0 (PMC11015635; doi:10.1186/s12890-024-02976-0)
Supplement: Supplementary file 6 — Supplementary Material 6: The 41 Gene Set Enrichment Analysis (GSEA) pathways in the GSE28042 dataset. [file 12890_2024_2976_MOESM6_ESM.xls]

## Sheet: Sheet1
Table S8. mRNAs, miRNAs and lncRNAs for network construction
miRNA	Target
hsa-mir-335-5p	ALDH2
hsa-mir-1-3p	ALDH2
hsa-mir-30c-5p	ALDH2
hsa-mir-30d-5p	ALDH2
hsa-mir-15a-5p	ALDH2
hsa-mir-16-5p	ALDH2
hsa-mir-335-5p	BCL2A1
hsa-mir-1-3p	BCL2A1
hsa-mir-101-3p	BCL2A1
hsa-mir-17-5p	BCL2A1
hsa-mir-26a-5p	BCL2A1
hsa-mir-34a-5p	BCL2A1
hsa-mir-17-5p	MCL1
hsa-mir-26a-5p	MCL1
hsa-mir-1-3p	MCL1
hsa-mir-101-3p	MCL1
hsa-mir-30c-5p	MCL1
hsa-mir-30d-5p	MCL1
hsa-mir-15a-5p	MCL1
hsa-mir-34a-5p	MCL1
hsa-mir-16-5p	MCL1
hsa-mir-17-5p	NUTM2A-AS1
hsa-mir-17-5p	RPARP-AS1
hsa-mir-17-5p	KCNQ1OT1
hsa-mir-17-5p	NEAT1
hsa-mir-17-5p	MALAT1
hsa-mir-101-3p	EBLN3P
hsa-mir-101-3p	SNHG1
hsa-mir-17-5p	HELLPAR
hsa-mir-101-3p	NEAT1
hsa-mir-101-3p	MALAT1
hsa-mir-17-5p	PSMA3-AS1
hsa-mir-101-3p	HELLPAR
hsa-mir-101-3p	LINC00943
hsa-mir-17-5p	SNHG14
hsa-mir-101-3p	PSMA3-AS1
hsa-mir-17-5p	GABPB1-AS1
hsa-mir-101-3p	SNHG14
hsa-mir-101-3p	GABPB1-AS1
hsa-mir-17-5p	ST20-AS1
hsa-mir-17-5p	SLX1B-SULT1A4
hsa-mir-17-5p	SNHG16
hsa-mir-101-3p	XIST
hsa-mir-17-5p	NORAD
hsa-mir-15a-5p	SLFNL1-AS1
hsa-mir-17-5p	XIST
hsa-mir-15a-5p	RASAL2-AS1
hsa-mir-15a-5p	MIR29B2CHG
hsa-mir-26a-5p	LINC01703
hsa-mir-26a-5p	THUMPD3-AS1
hsa-mir-15a-5p	LINC01703
hsa-mir-15a-5p	PCBP1-AS1
hsa-mir-15a-5p	PAX8-AS1
hsa-mir-15a-5p	THUMPD3-AS1
hsa-mir-26a-5p	TRG-AS1
hsa-mir-26a-5p	DLX6-AS1
hsa-mir-15a-5p	FGD5-AS1
hsa-mir-26a-5p	LINC-PINT
hsa-mir-15a-5p	LINC02035
hsa-mir-26a-5p	EBLN3P
hsa-mir-26a-5p	RPARP-AS1
hsa-mir-26a-5p	KCNQ1OT1
hsa-mir-26a-5p	NEAT1
hsa-mir-15a-5p	LINC02434
hsa-mir-26a-5p	MALAT1
hsa-mir-15a-5p	SLC9A3-AS1
hsa-mir-26a-5p	SNHG14
hsa-mir-26a-5p	OIP5-AS1
hsa-mir-26a-5p	GABPB1-AS1
hsa-mir-15a-5p	EPB41L4A-AS1
hsa-mir-15a-5p	HCG18
hsa-mir-15a-5p	LINC00473
hsa-mir-26a-5p	LINC00665
hsa-mir-26a-5p	NORAD
hsa-mir-15a-5p	TRG-AS1
hsa-mir-15a-5p	DLX6-AS1
hsa-mir-15a-5p	STAG3L5P-PVRIG2P-PILRB
hsa-mir-26a-5p	TUG1
hsa-mir-30c-5p	PAX8-AS1
hsa-mir-30c-5p	ACAP2-IT1
hsa-mir-30c-5p	EPB41L4A-AS1
hsa-mir-15a-5p	PVT1
hsa-mir-30c-5p	HCG18
hsa-mir-30c-5p	PVT1
hsa-mir-30c-5p	LINC00707
hsa-mir-15a-5p	LINC00707
hsa-mir-30c-5p	NUTM2B-AS1
hsa-mir-30c-5p	DNMBP-AS1
hsa-mir-30c-5p	KCNQ1OT1
hsa-mir-30c-5p	NEAT1
hsa-mir-30c-5p	MALAT1
hsa-mir-15a-5p	NUTM2B-AS1
hsa-mir-15a-5p	NUTM2A-AS1
hsa-mir-30c-5p	HELLPAR
hsa-mir-15a-5p	KCNQ1OT1
hsa-mir-15a-5p	SNHG1
hsa-mir-15a-5p	NEAT1
hsa-mir-15a-5p	C1RL-AS1
hsa-mir-30c-5p	PSMA3-AS1
hsa-mir-30c-5p	OIP5-AS1
hsa-mir-15a-5p	HELLPAR
hsa-mir-15a-5p	LINC00943
hsa-mir-30c-5p	IQCH-AS1
hsa-mir-30c-5p	ST20-AS1
hsa-mir-15a-5p	ATXN8OS
hsa-mir-30c-5p	LINC00921
hsa-mir-15a-5p	LINC00641
hsa-mir-30c-5p	SOX9-AS1
hsa-mir-30c-5p	SNHG16
hsa-mir-15a-5p	PSMA3-AS1
hsa-mir-30c-5p	TMEM147-AS1
hsa-mir-30c-5p	LINC00261
hsa-mir-30c-5p	NORAD
hsa-mir-15a-5p	LINC00638
hsa-mir-15a-5p	FAM30A
hsa-mir-30c-5p	XIST
hsa-mir-15a-5p	GABPB1-AS1
hsa-mir-30d-5p	PAX8-AS1
hsa-mir-15a-5p	IQCH-AS1
hsa-mir-30d-5p	ACAP2-IT1
hsa-mir-30d-5p	EPB41L4A-AS1
hsa-mir-30d-5p	HCG18
hsa-mir-15a-5p	SLX1B-SULT1A4
hsa-mir-30d-5p	PVT1
hsa-mir-30d-5p	LINC00707
hsa-mir-30d-5p	NUTM2B-AS1
hsa-mir-15a-5p	LINC01572
hsa-mir-30d-5p	DNMBP-AS1
hsa-mir-30d-5p	KCNQ1OT1
hsa-mir-30d-5p	NEAT1
hsa-mir-30d-5p	MALAT1
hsa-mir-30d-5p	HELLPAR
hsa-mir-15a-5p	SOX9-AS1
hsa-mir-30d-5p	PSMA3-AS1
hsa-mir-15a-5p	SNHG16
hsa-mir-30d-5p	OIP5-AS1
hsa-mir-15a-5p	TNRC6C-AS1
hsa-mir-15a-5p	PARD6G-AS1
hsa-mir-30d-5p	IQCH-AS1
hsa-mir-15a-5p	LINC00662
hsa-mir-30d-5p	ST20-AS1
hsa-mir-30d-5p	LINC00921
hsa-mir-30d-5p	SOX9-AS1
hsa-mir-30d-5p	SNHG16
hsa-mir-15a-5p	TMEM147-AS1
hsa-mir-30d-5p	TMEM147-AS1
hsa-mir-15a-5p	LINC00665
hsa-mir-15a-5p	LIPE-AS1
hsa-mir-30d-5p	LINC00261
hsa-mir-30d-5p	NORAD
hsa-mir-15a-5p	SMIM25
hsa-mir-30d-5p	XIST
hsa-mir-335-5p	SLFNL1-AS1
hsa-mir-335-5p	MIR29B2CHG
hsa-mir-15a-5p	TSPEAR-AS2
hsa-mir-335-5p	PAX8-AS1
hsa-mir-15a-5p	LINC01547
hsa-mir-15a-5p	MCM3AP-AS1
hsa-mir-15a-5p	TUG1
hsa-mir-15a-5p	FAM239A
hsa-mir-15a-5p	FAM239B
hsa-mir-15a-5p	XIST
hsa-mir-335-5p	KCNQ1OT1
hsa-mir-16-5p	SLFNL1-AS1
hsa-mir-16-5p	RASAL2-AS1
hsa-mir-335-5p	NEAT1
hsa-mir-16-5p	MIR29B2CHG
hsa-mir-16-5p	LINC01703
hsa-mir-16-5p	PCBP1-AS1
hsa-mir-335-5p	LINC00943
hsa-mir-16-5p	PAX8-AS1
hsa-mir-335-5p	OIP5-AS1
hsa-mir-16-5p	THUMPD3-AS1
hsa-mir-335-5p	TNRC6C-AS1
hsa-mir-16-5p	FGD5-AS1
hsa-mir-16-5p	LINC02035
hsa-mir-335-5p	TSPEAR-AS2
hsa-mir-335-5p	TUG1
hsa-mir-335-5p	XIST
hsa-mir-16-5p	LINC02434
hsa-mir-16-5p	SLC9A3-AS1
hsa-mir-16-5p	EPB41L4A-AS1
hsa-mir-16-5p	HCG18
hsa-mir-34a-5p	SLFNL1-AS1
hsa-mir-34a-5p	MIR29B2CHG
hsa-mir-16-5p	LINC00473
hsa-mir-16-5p	TRG-AS1
hsa-mir-34a-5p	PCBP1-AS1
hsa-mir-16-5p	DLX6-AS1
hsa-mir-16-5p	STAG3L5P-PVRIG2P-PILRB
hsa-mir-34a-5p	LINC02035
hsa-mir-16-5p	PVT1
hsa-mir-34a-5p	SLC9A3-AS1
hsa-mir-16-5p	LINC00707
hsa-mir-34a-5p	HCG18
hsa-mir-34a-5p	STAG3L5P-PVRIG2P-PILRB
hsa-mir-16-5p	NUTM2B-AS1
hsa-mir-16-5p	NUTM2A-AS1
hsa-mir-16-5p	KCNQ1OT1
hsa-mir-16-5p	SNHG1
hsa-mir-16-5p	NEAT1
hsa-mir-16-5p	C1RL-AS1
hsa-mir-16-5p	HELLPAR
hsa-mir-34a-5p	NUTM2A-AS1
hsa-mir-16-5p	LINC00943
hsa-mir-16-5p	ATXN8OS
hsa-mir-34a-5p	KCNQ1OT1
hsa-mir-16-5p	LINC00641
hsa-mir-34a-5p	NEAT1
hsa-mir-16-5p	PSMA3-AS1
hsa-mir-16-5p	LINC00638
hsa-mir-16-5p	FAM30A
hsa-mir-34a-5p	FAM30A
hsa-mir-34a-5p	GABPB1-AS1
hsa-mir-16-5p	GABPB1-AS1
hsa-mir-16-5p	IQCH-AS1
hsa-mir-34a-5p	LINC00921
hsa-mir-34a-5p	TNRC6C-AS1
hsa-mir-16-5p	SLX1B-SULT1A4
hsa-mir-34a-5p	PARD6G-AS1
hsa-mir-16-5p	LINC01572
hsa-mir-34a-5p	LINC00662
hsa-mir-34a-5p	TMEM147-AS1
hsa-mir-34a-5p	LINC00665
hsa-mir-34a-5p	LIPE-AS1
hsa-mir-34a-5p	SMIM25
hsa-mir-16-5p	SOX9-AS1
hsa-mir-34a-5p	LINC01547
hsa-mir-34a-5p	TUG1
hsa-mir-16-5p	SNHG16
hsa-mir-16-5p	TNRC6C-AS1
hsa-mir-16-5p	PARD6G-AS1
hsa-mir-34a-5p	XIST
hsa-mir-16-5p	LINC00662
hsa-mir-1-3p	MIR29B2CHG
hsa-mir-16-5p	TMEM147-AS1
hsa-mir-16-5p	LINC00665
hsa-mir-16-5p	LIPE-AS1
hsa-mir-16-5p	SMIM25
hsa-mir-1-3p	ACAP2-IT1
hsa-mir-16-5p	TSPEAR-AS2
hsa-mir-16-5p	LINC01547
hsa-mir-16-5p	MCM3AP-AS1
hsa-mir-16-5p	TUG1
hsa-mir-16-5p	FAM239A
hsa-mir-16-5p	FAM239B
hsa-mir-16-5p	XIST
hsa-mir-1-3p	LINC-PINT
hsa-mir-17-5p	SLFNL1-AS1
hsa-mir-1-3p	LINC00707
hsa-mir-1-3p	NUTM2B-AS1
hsa-mir-1-3p	NUTM2A-AS1
hsa-mir-1-3p	DNMBP-AS1
hsa-mir-1-3p	RPARP-AS1
hsa-mir-1-3p	NEAT1
hsa-mir-17-5p	FGD5-AS1
hsa-mir-1-3p	MALAT1
hsa-mir-17-5p	LINC02035
hsa-mir-1-3p	C1RL-AS1
hsa-mir-1-3p	LINC00641
hsa-mir-17-5p	EPB41L4A-AS1
hsa-mir-17-5p	HCG18
hsa-mir-1-3p	SNHG14
hsa-mir-17-5p	PVT1
hsa-mir-1-3p	SOX9-AS1
hsa-mir-17-5p	EBLN3P
hsa-mir-1-3p	LINC00261
hsa-mir-1-3p	SMIM25
