# Supplementary material for: A prognostic model of idiopathic pulmonary fibrosis constructed based on macrophage and mitochondria-related genes
Source: BMC Pulm Med. 2024 Apr 12;24:176. doi: 10.1186/s12890-024-02976-0 (PMC11015635; doi:10.1186/s12890-024-02976-0)
Supplement: Supplementary file 7 — Supplementary Material 7: The 30 classical pathways of the column plot of the 30 classical pathways in the GSE28042 dataset. [file 12890_2024_2976_MOESM7_ESM.xls]

## Sheet: Sheet1
Table S9. Key genes used to build the network and predicted drugs
gene	drug
ALDH2	DISULFIRAM
ALDH2	ACETALDEHYDE
ALDH2	DIACETYLMORPHINE
ALDH2	ALCOHOL
MCL1	SULFURETIN
MCL1	PROCHLORPERAZINE
MCL1	APOMORPHINE HYDROCHLORIDE HEMIHYDRATE
MCL1	CHEMBL599255
MCL1	AMENTOFLAVONE
MCL1	CHEMBL591135
MCL1	LOMOFUNGIN
MCL1	CHEMBL175266
MCL1	ISOKAEMPFERIDE
MCL1	CHEMBL605747
MCL1	CHEMBL458328
MCL1	ELLAGIC ACID
MCL1	HAEMATOXYLIN
MCL1	CHEMBL484640
MCL1	DOCETAXEL
MCL1	CAMPTOTHECIN
MCL1	PURPUROGALLIN
MCL1	INSULIN
MCL1	ISOSORBIDE
MCL1	MORIN
MCL1	SIROLIMUS
MCL1	CARBOPLATIN
MCL1	CHEMBL592124
MCL1	ASPIRIN
MCL1	CHEMBL602969
MCL1	CHEMBL19954
MCL1	ROMIDEPSIN
MCL1	OBATOCLAX
MCL1	ROSMARINIC ACID
MCL1	OBATOCLAX MESYLATE
MCL1	CHEMBL1510164
MCL1	GOSSYPOL
MCL1	OMEPRAZOLE
MCL1	CHEMBL599013
MCL1	BITHIONOL
MCL1	CHEMBL1519374
MCL1	CHEMBL1543865
MCL1	AZD-5991
MCL1	LIOTHYRONINE SODIUM
MCL1	ALTENUSIN
MCL1	CHEMBL116548
MCL1	ASTERRIC ACID
MCL1	HEXACHLOROPHENE
MCL1	CEPHALOCHROMIN
MCL1	CHEMBL1364172
MCL1	CHEMBL1601846
MCL1	CHEMBL605959
BCL2A1	OBATOCLAX MESYLATE
