# Supplementary material for: A prognostic model of idiopathic pulmonary fibrosis constructed based on macrophage and mitochondria-related genes
Source: BMC Pulm Med. 2024 Apr 12;24:176. doi: 10.1186/s12890-024-02976-0 (PMC11015635; doi:10.1186/s12890-024-02976-0)
Supplement: Supplementary file 8 — Supplementary Material 8: The 268 pairs of regulatory relationships in the competing endogenous RNAs (ceRNA) regulatory network. [file 12890_2024_2976_MOESM8_ESM.xlsx]

## Sheet: Sheet1
Table S1 The clinical characteristics of the IPF patients in GSE27957
	sample	group	age	gender	OS	OS.time
1	GSM691362	disease	57	Male	0	217.905
2	GSM691363	disease	59	Male	0	1157.78
3	GSM691364	disease	56	Male	1	350.765
4	GSM691365	disease	68	Male	1	83.95
5	GSM691366	disease	78	Male	1	70.81
6	GSM691367	disease	60	Male	0	1123.84
7	GSM691368	disease	55	Male	0	1115.81
8	GSM691369	disease	71	Male	0	1096.83
9	GSM691370	disease	75	Female	0	1079.67
10	GSM691371	disease	66	Male	1	772.705
11	GSM691372	disease	72	Male	0	1052.66
12	GSM691373	disease	65	Male	0	1038.79
13	GSM691374	disease	71	Male	0	1038.79
14	GSM691375	disease	75	Male	0	1003.75
15	GSM691376	disease	70	Male	1	569.765
16	GSM691377	disease	71	Male	0	1019.81
17	GSM691378	disease	84	Male	0	1015.79
18	GSM691379	disease	66	Male	1	426.685
19	GSM691380	disease	63	Male	0	1008.86
20	GSM691381	disease	75	Male	0	1005.94
21	GSM691382	disease	70	Male	1	803.73
22	GSM691383	disease	68	Male	0	997.91
23	GSM691384	disease	60	Female	0	995.72
24	GSM691385	disease	57	Male	0	739.855
25	GSM691386	disease	77	Male	1	643.86
26	GSM691387	disease	84	Female	0	949
27	GSM691388	disease	76	Male	1	255.865
28	GSM691389	disease	74	Male	1	12.775
29	GSM691390	disease	61	Male	1	196.735
30	GSM691391	disease	71	Male	0	905.93
31	GSM691392	disease	43	Male	1	519.76
32	GSM691393	disease	64	Male	1	12.775
33	GSM691394	disease	60	Male	1	50.735
34	GSM691395	disease	74	Male	0	792.78
35	GSM691396	disease	66	Female	0	737.665
36	GSM691397	disease	66	Male	1	2.92
37	GSM691398	disease	63	Female	0	648.97
38	GSM691399	disease	63	Male	0	647.875
39	GSM691400	disease	73	Male	0	618.675
40	GSM691401	disease	60	Male	0	612.835
41	GSM691402	disease	79	Male	0	606.995
42	GSM691403	disease	66	Male	0	592.76
43	GSM691404	disease	63	Male	0	592.76
44	GSM691405	disease	60	Male	0	578.89
45	GSM691406	disease	65	Male	0	557.72
