# Supplementary material for: A prognostic model of idiopathic pulmonary fibrosis constructed based on macrophage and mitochondria-related genes
Source: BMC Pulm Med. 2024 Apr 12;24:176. doi: 10.1186/s12890-024-02976-0 (PMC11015635; doi:10.1186/s12890-024-02976-0)
Supplement: Supplementary file 9 — Supplementary Material 9: The 52 pairs relationships in the predictive network of prognostic genes and drugs. [file 12890_2024_2976_MOESM9_ESM.xlsx]

## Sheet: Sheet1
Table S2 The clinical characteristics of the IPF patients in GSE28042
	sample	group	age	gender	OS	OS.time
1	GSM693750	disease	53	Male	1	18.98
2	GSM693751	disease	57	Female	0	1527.89
3	GSM693752	disease	73	Male	1	66.795
4	GSM693753	disease	73	Female	1	125.925
5	GSM693754	disease	74	Male	1	249.66
6	GSM693755	disease	59	Male	1	1253.05
7	GSM693756	disease	84	Female	1	289.81
8	GSM693757	disease	77	Female	0	1418.76
9	GSM693758	disease	85	Male	0	430.7
10	GSM693759	disease	63	Male	1	200.75
11	GSM693760	disease	74	Male	1	1308.89
12	GSM693761	disease	74	Male	1	569.765
13	GSM693762	disease	59	Male	1	176.66
14	GSM693763	disease	58	Male	0	1471.68
15	GSM693764	disease	71	Male	1	236.885
16	GSM693765	disease	77	Male	1	500.78
17	GSM693766	disease	69	Female	1	827.82
18	GSM693767	disease	78	Female	0	1152.67
19	GSM693768	disease	70	Male	1	713.94
20	GSM693769	disease	57	Male	0	1290.64
21	GSM693770	disease	74	Male	0	960.68
22	GSM693771	disease	78	Female	1	NA
23	GSM693772	disease	75	Male	1	73
24	GSM693773	disease	81	Male	1	425.955
25	GSM693774	disease	59	Male	0	1390.65
26	GSM693775	disease	58	Female	0	1387.73
27	GSM693776	disease	74	Male	1	1300.86
28	GSM693777	disease	70	Male	1	1311.81
29	GSM693778	disease	68	Female	1	4.745
30	GSM693779	disease	78	Female	1	1182.96
31	GSM693780	disease	83	Male	1	704.45
32	GSM693781	disease	62	Female	0	1079.67
33	GSM693782	disease	75	Female	1	1296.85
34	GSM693783	disease	66	Male	1	127.75
35	GSM693784	disease	63	Male	1	54.75
36	GSM693785	disease	64	Male	0	1275.67
37	GSM693786	disease	52	Male	1	253.675
38	GSM693787	disease	71	Male	0	26.645
39	GSM693788	disease	64	Male	1	803
40	GSM693789	disease	78	Male	1	734.745
41	GSM693790	disease	63	Male	1	NA
42	GSM693791	disease	79	Male	1	334.705
43	GSM693792	disease	68	Male	1	870.89
44	GSM693793	disease	67	Male	1	189.8
45	GSM693794	disease	72	Male	1	349.67
46	GSM693795	disease	69	Female	0	433.985
47	GSM693796	disease	80	Male	1	235.79
48	GSM693797	disease	61	Female	0	949.73
49	GSM693798	disease	64	Male	0	935.86
50	GSM693799	disease	73	Female	1	852.64
51	GSM693800	disease	73	Male	1	247.835
52	GSM693801	disease	75	Female	0	907.755
53	GSM693802	disease	63	Male	1	249.66
54	GSM693803	disease	51	Male	1	589.84
55	GSM693804	disease	62	Male	0	844.975
56	GSM693805	disease	57	Male	0	NA
57	GSM693806	disease	77	Male	0	844.975
58	GSM693807	disease	74	Female	0	464.645
59	GSM693808	disease	69	Male	0	659.92
60	GSM693809	disease	67	Male	0	757.74
61	GSM693810	disease	59	Male	0	750.805
62	GSM693811	disease	62	Female	0	722.7
63	GSM693812	disease	74	Female	0	697.88
64	GSM693813	disease	75	Female	0	680.725
65	GSM693814	disease	73	Male	0	674.885
66	GSM693815	disease	66	Male	1	117.895
67	GSM693816	disease	83	Male	1	598.965
68	GSM693817	disease	68	Male	1	409.895
69	GSM693818	disease	70	Female	0	631.815
70	GSM693819	disease	62	Female	0	592.76
71	GSM693820	disease	82	Male	1	568.67
72	GSM693821	disease	60	Male	0	536.915
73	GSM693822	disease	67	Male	1	75.92
74	GSM693823	disease	62	Female	0	492.75
75	GSM693824	disease	70	Male	0	478.88
76	GSM698440	control	53	Female	NA	NA
77	GSM698441	control	76	Female	NA	NA
78	GSM698442	control	70	Male	NA	NA
79	GSM698443	control	61	Female	NA	NA
80	GSM698444	control	70	Female	NA	NA
81	GSM698445	control	45	Male	NA	NA
82	GSM698446	control	49	Male	NA	NA
83	GSM698447	control	55	Male	NA	NA
84	GSM698448	control	41	Male	NA	NA
85	GSM698449	control	44	Male	NA	NA
86	GSM698450	control	46	Male	NA	NA
87	GSM698451	control	52	Male	NA	NA
88	GSM698452	control	53	Female	NA	NA
89	GSM698453	control	42	Male	NA	NA
90	GSM698454	control	53	Female	NA	NA
91	GSM698455	control	51	Female	NA	NA
92	GSM698456	control	39	Male	NA	NA
93	GSM698457	control	58	Male	NA	NA
94	GSM698458	control	56	Male	NA	NA
